# Supplementary material for: Non-cell-autonomous control of mouse gastruloid development by the ultra-conserved lncRNA T-UCstem1
Source: EMBO J. 2025 Oct 31;44(24):7620–48. doi: 10.1038/s44318-025-00558-2 (PMC12706062; doi:10.1038/s44318-025-00558-2)
Supplement: Supplementary file 2 — Dataset EV1 [file 44318_2025_558_MOESM2_ESM.xlsx]

## Sheet: README
legend
cluster = clustering of cells according to the Seurat pipeline
cell identity = label given to the cluster given by scType algorithm
scores = result of the algorithm, higher is better
ncells= number of cells of the cluster

## Sheet: Sheet 1
cluster	cell identity	scores	ncells
0	ExE endoderm	787.235	697
0	Erythroid3	721.662	697
0	Notochord	711.031	697
0	Erythroid2	632.436	697
0	ExE ectoderm	615.753	697
0	Erythroid1	578.592	697
0	Blood progenitors 2	526.656	697
0	Parietal endoderm	516.851	697
0	PGC	494.63	697
0	Endothelium	479.052	697
1	Paraxial mesoderm	679.293	565
1	Paraxial mesoderm	679.293	565
1	Somite differentiation front	567.15	565
1	Pre-somitic mesoderm	564.061	565
1	Caudal mesoderm	506.523	565
1	Somite	471.962	565
1	Neuromesodermal progenitors	447.949	565
1	ExE mesoderm	328.682	565
1	Gut	270.024	565
1	Gut	270.024	565
2	Paraxial mesoderm	1127.96	552
2	Paraxial mesoderm	1127.96	552
2	Pre-somitic mesoderm	984.036	552
2	Somite differentiation front	973.202	552
2	Somite	946.046	552
2	Neuromesodermal progenitors	920.751	552
2	Caudal mesoderm	893.853	552
2	Gut	604.937	552
2	Gut	604.937	552
2	Hemogenic endothelium	525.07	552
3	ExE mesoderm	229.531	503
3	Mesenchyme	211.449	503
3	Intermediate mesoderm	208.05	503
3	Somitic mesoderm	206.434	503
3	Mixed mesoderm	174.889	503
3	Pharyngeal mesoderm	162.586	503
3	Allantois	159.14	503
3	Neural crest	152.742	503
3	Haematoendothelial progenitors	106.17	503
3	Nascent mesoderm	99.9519	503
4	Caudal epiblast	147.273	479
4	Caudal epiblast	147.273	479
4	Caudal epiblast/primitive streak	131.71	479
4	Anterior primitive streak/Def. endoderm	86.1395	479
4	Primitive streak	54.7212	479
4	Epiblast	35.8692	479
4	Epiblast	35.8692	479
4	Caudal mesoderm	34.7292	479
4	Ectopic pluripotency	18.6065	479
4	Gut	7.76151	479
5	Somite	1106.58	477
5	Pharyngeal mesoderm	990.297	477
5	Somitic mesoderm	883.904	477
5	Paraxial mesoderm	833.333	477
5	Paraxial mesoderm	833.333	477
5	Somite differentiation front	803.182	477
5	Neural crest	766.745	477
5	Haematoendothelial progenitors	721.186	477
5	Intermediate mesoderm	677.524	477
5	ExE mesoderm	644.917	477
6	ExE endoderm	604.565	447
6	Parietal endoderm	584.093	447
6	Notochord	568.48	447
6	Erythroid2	558.482	447
6	Erythroid3	553.801	447
6	Erythroid1	495.108	447
6	Visceral endoderm	410.233	447
6	Endothelium	409.43	447
6	PGC	408.826	447
6	Cardiomyocytes	405.769	447
7	Erythroid3	366.106	428
7	ExE endoderm	337.11	428
7	Notochord	293.624	428
7	Erythroid2	287.585	428
7	Erythroid1	276.37	428
7	ExE ectoderm	270.893	428
7	Endothelium	234.638	428
7	Blood progenitors 2	232.42	428
7	Cardiomyocytes	203.124	428
7	PGC	198.874	428
8	Notochord	441.871	414
8	Parietal endoderm	422.191	414
8	Erythroid2	363.402	414
8	Erythroid3	353.786	414
8	Pharyngeal mesoderm	345.316	414
8	Endothelium	342.943	414
8	Allantois	325.236	414
8	Haematoendothelial progenitors	324.896	414
8	Cardiomyocytes	317.874	414
8	Blood progenitors 1	313.247	414
9	ExE endoderm	561.823	398
9	Notochord	487.04	398
9	Erythroid3	476.969	398
9	ExE ectoderm	420.159	398
9	Erythroid2	412.814	398
9	Erythroid1	408.484	398
9	Blood progenitors 2	362.354	398
9	Parietal endoderm	353.797	398
9	Visceral endoderm	327.237	398
9	PGC	320.304	398
10	ExE endoderm	491.719	380
10	Erythroid3	434.836	380
10	Notochord	432.658	380
10	Erythroid2	402.113	380
10	Blood progenitors 2	364.73	380
10	Erythroid1	362.909	380
10	Parietal endoderm	351.175	380
10	ExE ectoderm	335.333	380
10	Endothelium	320.625	380
10	PGC	317.734	380
11	NMP	566.307	374
11	Spinal cord	400.997	374
11	Caudal Mesoderm	397.939	374
11	Forebrain/Midbrain/Hindbrain	382.122	374
11	Somitic mesoderm	340.967	374
11	ExE mesoderm	313.512	374
11	Intermediate mesoderm	310.319	374
11	Caudal neurectoderm	278.064	374
11	PGC	274.909	374
11	Parietal endoderm	252.044	374
12	Paraxial mesoderm	551.612	350
12	Paraxial mesoderm	551.612	350
12	Somite	519.678	350
12	Somite differentiation front	388.158	350
12	Pharyngeal mesoderm	346.433	350
12	Pre-somitic mesoderm	316.606	350
12	Somitic mesoderm	264.527	350
12	Neural crest	263.23	350
12	ExE mesoderm	243.801	350
12	Mesenchyme	218.655	350
13	ExE ectoderm	112.609	347
13	ExE endoderm	65.8568	347
13	Ectopic pluripotency	50.3096	347
13	Exiting naïve pluripotency	48.848	347
13	Epiblast	47.2567	347
13	Epiblast	47.2567	347
13	Naïve pluripotency	43.9365	347
13	Epiblast/primitive streak	16.6847	347
13	Anterior primitive streak/Def. endoderm	-5.29957	347
13	Caudal epiblast/primitive streak	-5.46961	347
14	Pharyngeal mesoderm	432.811	311
14	Parietal endoderm	350.497	311
14	Allantois	348.811	311
14	Notochord	323.707	311
14	Erythroid2	319.193	311
14	Neural crest	318.803	311
14	Haematoendothelial progenitors	294.643	311
14	Somitic mesoderm	286.241	311
14	Mesenchyme	270.319	311
14	Erythroid3	269.171	311
15	Neuromesodermal progenitors	1062.25	311
15	NMP	1038.05	311
15	Caudal mesoderm	718.525	311
15	Caudal Mesoderm	666.852	311
15	Spinal cord	666.667	311
15	Forebrain/Midbrain/Hindbrain	625.335	311
15	Somite differentiation front	586.529	311
15	Somitic mesoderm	585.97	311
15	Pre-somitic mesoderm	517.302	311
15	ExE mesoderm	487.551	311
16	Exiting naïve pluripotency	2727.76	299
16	Naïve pluripotency	2710.69	299
16	Ectopic pluripotency	2655.97	299
16	Epiblast	2133.5	299
16	Epiblast	2133.5	299
16	Anterior primitive streak/Def. endoderm	1570.96	299
16	Primitive streak	1155.51	299
16	ExE ectoderm	1123.24	299
16	Caudal epiblast/primitive streak	967.575	299
16	Caudal epiblast	840.341	299
17	Somite	1187.06	261
17	Paraxial mesoderm	1077.76	261
17	Paraxial mesoderm	1077.76	261
17	Somite differentiation front	986.098	261
17	Pharyngeal mesoderm	861.246	261
17	Somitic mesoderm	773.71	261
17	Pre-somitic mesoderm	762.43	261
17	Neuromesodermal progenitors	613.224	261
17	Neural crest	537.656	261
17	ExE mesoderm	519.117	261
18	Neuromesodermal progenitors	841.445	210
18	Caudal mesoderm	689.32	210
18	Anterior primitive streak/Def. endoderm	683.59	210
18	Caudal epiblast	648.494	210
18	Caudal epiblast	648.494	210
18	Primitive streak	645.01	210
18	Caudal epiblast/primitive streak	632.481	210
18	Gut	628.875	210
18	Gut	628.875	210
18	Epiblast	577.482	210
19	Caudal mesoderm	204.135	152
19	Caudal epiblast	192.959	152
19	Caudal epiblast	192.959	152
19	Caudal epiblast/primitive streak	165.611	152
19	Neuromesodermal progenitors	164.809	152
19	Forebrain/Midbrain/Hindbrain	115.239	152
19	Spinal cord	106.676	152
19	Epiblast	102.305	152
19	Epiblast	102.305	152
19	Primitive streak	90.0138	152
20	Notochord	106.122	120
20	Erythroid3	81.1586	120
20	ExE endoderm	72.221	120
20	Erythroid2	68.1826	120
20	Endothelium	65.9148	120
20	PGC	61.2216	120
20	Cardiomyocytes	58.9087	120
20	ExE ectoderm	57.0772	120
20	Parietal endoderm	53.4384	120
20	Pharyngeal mesoderm	47.5708	120
21	Somite differentiation front	275.497	89
21	Pre-somitic mesoderm	261.767	89
21	Paraxial mesoderm	218.475	89
21	Paraxial mesoderm	218.475	89
21	Somitic mesoderm	179.985	89
21	Caudal mesoderm	176.514	89
21	Neuromesodermal progenitors	169.662	89
21	Somite	157.146	89
21	Hemogenic endothelium	95.9666	89
21	ExE mesoderm	87.0199	89
22	Anterior primitive streak/Def. endoderm	515.12	48
22	Gut	377.956	48
22	Gut	377.956	48
22	Epiblast	285.607	48
22	Epiblast	285.607	48
22	Primitive streak	267.839	48
22	Caudal epiblast	247.757	48
22	Caudal epiblast	247.757	48
22	Ectopic pluripotency	211.805	48
22	Caudal epiblast/primitive streak	210.394	48
