# Supplementary material for: Non-cell-autonomous control of mouse gastruloid development by the ultra-conserved lncRNA T-UCstem1
Source: EMBO J. 2025 Oct 31;44(24):7620–48. doi: 10.1038/s44318-025-00558-2 (PMC12706062; doi:10.1038/s44318-025-00558-2)
Supplement: Supplementary file 3 — Source data Fig. 1 [file 44318_2025_558_MOESM3_ESM.zip]

Archive with 349 entries (316 files):
- Figure 1/
- __MACOSX/._Figure 1
- Figure 1/.DS_Store
- __MACOSX/Figure 1/._.DS_Store
- Figure 1/._.DS_Store
- Figure 1/panel 1C/
- Figure 1/panel 1D/
- Figure 1/panel 1E/
- Figure 1/panel 1B/
- Figure 1/panel 1F/
- Figure 1/panel 1C/.DS_Store
- __MACOSX/Figure 1/panel 1C/._.DS_Store
- Figure 1/panel 1C/._.DS_Store
- Figure 1/panel 1C/panel 1C.xlsx
- __MACOSX/Figure 1/panel 1C/._panel 1C.xlsx
- Figure 1/panel 1C/._panel 1C.xlsx
- Figure 1/panel 1D/KD-1_Bra/
- Figure 1/panel 1D/KD-2_Bra/
- Figure 1/panel 1D/.DS_Store
- __MACOSX/Figure 1/panel 1D/._.DS_Store
- Figure 1/panel 1D/._.DS_Store
- Figure 1/panel 1D/KD-2_Oct4/
- Figure 1/panel 1D/NT_Bra/
- Figure 1/panel 1D/NT_Oct4/
- Figure 1/panel 1D/KD-1_Oct4/
- Figure 1/panel 1E/panel 1E.xlsx
- __MACOSX/Figure 1/panel 1E/._panel 1E.xlsx
- Figure 1/panel 1E/._panel 1E.xlsx
- Figure 1/panel 1B/KD-1_48h.tiff
- __MACOSX/Figure 1/panel 1B/._KD-1_48h.tiff
- Figure 1/panel 1B/._KD-1_48h.tiff
- Figure 1/panel 1B/NT_120h.tiff
- __MACOSX/Figure 1/panel 1B/._NT_120h.tiff
- Figure 1/panel 1B/._NT_120h.tiff
- Figure 1/panel 1B/.DS_Store
- __MACOSX/Figure 1/panel 1B/._.DS_Store
- Figure 1/panel 1B/._.DS_Store
- Figure 1/panel 1B/KD-1_120h.tiff
- __MACOSX/Figure 1/panel 1B/._KD-1_120h.tiff
- Figure 1/panel 1B/._KD-1_120h.tiff
- Figure 1/panel 1B/KD-1_72h.tiff
- __MACOSX/Figure 1/panel 1B/._KD-1_72h.tiff
- Figure 1/panel 1B/._KD-1_72h.tiff
- Figure 1/panel 1B/KD-1_96h.tiff
- __MACOSX/Figure 1/panel 1B/._KD-1_96h.tiff
- Figure 1/panel 1B/._KD-1_96h.tiff
- Figure 1/panel 1B/NT_96h.tiff
- __MACOSX/Figure 1/panel 1B/._NT_96h.tiff
- Figure 1/panel 1B/._NT_96h.tiff
- Figure 1/panel 1B/NT_72h.tiff
- __MACOSX/Figure 1/panel 1B/._NT_72h.tiff
- Figure 1/panel 1B/._NT_72h.tiff
- Figure 1/panel 1B/KD-2_120h.tiff
- __MACOSX/Figure 1/panel 1B/._KD-2_120h.tiff
- Figure 1/panel 1B/._KD-2_120h.tiff
- Figure 1/panel 1B/KD-2_48h.tiff
- __MACOSX/Figure 1/panel 1B/._KD-2_48h.tiff
- Figure 1/panel 1B/._KD-2_48h.tiff
- Figure 1/panel 1B/KD-2_72h.tiff
- __MACOSX/Figure 1/panel 1B/._KD-2_72h.tiff
- Figure 1/panel 1B/._KD-2_72h.tiff
- Figure 1/panel 1B/KD-2_96h.tiff
- __MACOSX/Figure 1/panel 1B/._KD-2_96h.tiff
- Figure 1/panel 1B/._KD-2_96h.tiff
- Figure 1/panel 1B/NT_48h.tiff
- __MACOSX/Figure 1/panel 1B/._NT_48h.tiff
- Figure 1/panel 1B/._NT_48h.tiff
- Figure 1/panel 1F/NT_Cdx2/
- Figure 1/panel 1F/KD-1_Bra/
- Figure 1/panel 1F/KD-1_Sox17/
- Figure 1/panel 1F/KD-1_Nanog/
- Figure 1/panel 1F/KD-2_Bra/
- Figure 1/panel 1F/KD-2_Bra:e-cadh/
- Figure 1/panel 1F/NT_Nanog/
- Figure 1/panel 1F/.DS_Store
- __MACOSX/Figure 1/panel 1F/._.DS_Store
- Figure 1/panel 1F/._.DS_Store
- Figure 1/panel 1F/KD-2_Sox2/
- Figure 1/panel 1F/KD-2_Oct4/
- Figure 1/panel 1F/NT_Sox17/
- Figure 1/panel 1F/KD-2_Sox17/
- Figure 1/panel 1F/NT_Bra/
- Figure 1/panel 1F/KD-2_Nanog/
- Figure 1/panel 1F/NT_Sox2/
- Figure 1/panel 1F/NT_Oct4/
- Figure 1/panel 1F/KD-2_Cdx2/
- Figure 1/panel 1F/NT_Bra:e-cadh/
- Figure 1/panel 1F/KD-1_Cdx2/
- Figure 1/panel 1F/KD-1_Sox2/
- Figure 1/panel 1F/KD-1_Oct4/
- Figure 1/panel 1F/KD-1_Bra:e-cadh/
- Figure 1/panel 1D/KD-1_Bra/.DS_Store
- __MACOSX/Figure 1/panel 1D/KD-1_Bra/._.DS_Store
- Figure 1/panel 1D/KD-1_Bra/._.DS_Store
- Figure 1/panel 1D/KD-1_Bra/seq9645_seq9645_RGB_DAPI.tif
- __MACOSX/Figure 1/panel 1D/KD-1_Bra/._seq9645_seq9645_RGB_DAPI.tif
- Figure 1/panel 1D/KD-1_Bra/._seq9645_seq9645_RGB_DAPI.tif
- Figure 1/panel 1D/KD-1_Bra/seq9645_seq9645_RGB.tif
- __MACOSX/Figure 1/panel 1D/KD-1_Bra/._seq9645_seq9645_RGB.tif
- Figure 1/panel 1D/KD-1_Bra/._seq9645_seq9645_RGB.tif
- Figure 1/panel 1D/KD-1_Bra/seq9645_seq9645_RGB_Texas Red.tif
- __MACOSX/Figure 1/panel 1D/KD-1_Bra/._seq9645_seq9645_RGB_Texas Red.tif
- Figure 1/panel 1D/KD-1_Bra/._seq9645_seq9645_RGB_Texas Red.tif
- Figure 1/panel 1D/KD-2_Bra/seq9643_seq9643_RGB_Texas Red.tif
- __MACOSX/Figure 1/panel 1D/KD-2_Bra/._seq9643_seq9643_RGB_Texas Red.tif
- Figure 1/panel 1D/KD-2_Bra/._seq9643_seq9643_RGB_Texas Red.tif
- Figure 1/panel 1D/KD-2_Bra/seq9643_seq9643_RGB.tif
- __MACOSX/Figure 1/panel 1D/KD-2_Bra/._seq9643_seq9643_RGB.tif
- Figure 1/panel 1D/KD-2_Bra/._seq9643_seq9643_RGB.tif
- Figure 1/panel 1D/KD-2_Bra/seq9643_seq9643_RGB_DAPI.tif
- __MACOSX/Figure 1/panel 1D/KD-2_Bra/._seq9643_seq9643_RGB_DAPI.tif
- Figure 1/panel 1D/KD-2_Bra/._seq9643_seq9643_RGB_DAPI.tif
- Figure 1/panel 1D/KD-2_Oct4/seq9638_seq9638_RGB.tif
- __MACOSX/Figure 1/panel 1D/KD-2_Oct4/._seq9638_seq9638_RGB.tif
- Figure 1/panel 1D/KD-2_Oct4/._seq9638_seq9638_RGB.tif
- Figure 1/panel 1D/KD-2_Oct4/seq9638_seq9638_RGB_DAPI.tif
- __MACOSX/Figure 1/panel 1D/KD-2_Oct4/._seq9638_seq9638_RGB_DAPI.tif
- Figure 1/panel 1D/KD-2_Oct4/._seq9638_seq9638_RGB_DAPI.tif
- Figure 1/panel 1D/KD-2_Oct4/seq9638_seq9638_RGB_Texas Red.tif
- __MACOSX/Figure 1/panel 1D/KD-2_Oct4/._seq9638_seq9638_RGB_Texas Red.tif
- Figure 1/panel 1D/KD-2_Oct4/._seq9638_seq9638_RGB_Texas Red.tif
- Figure 1/panel 1D/NT_Bra/seq9649_seq9649_RGB_DAPI.tif
- __MACOSX/Figure 1/panel 1D/NT_Bra/._seq9649_seq9649_RGB_DAPI.tif
- Figure 1/panel 1D/NT_Bra/._seq9649_seq9649_RGB_DAPI.tif
- Figure 1/panel 1D/NT_Bra/seq9649_seq9649_RGB_Texas Red.tif
- __MACOSX/Figure 1/panel 1D/NT_Bra/._seq9649_seq9649_RGB_Texas Red.tif
- Figure 1/panel 1D/NT_Bra/._seq9649_seq9649_RGB_Texas Red.tif
- Figure 1/panel 1D/NT_Bra/seq9649_seq9649_RGB.tif
- __MACOSX/Figure 1/panel 1D/NT_Bra/._seq9649_seq9649_RGB.tif
- Figure 1/panel 1D/NT_Bra/._seq9649_seq9649_RGB.tif
- Figure 1/panel 1D/NT_Oct4/seq9633_seq9633_RGB_DAPI.tif
- __MACOSX/Figure 1/panel 1D/NT_Oct4/._seq9633_seq9633_RGB_DAPI.tif
- Figure 1/panel 1D/NT_Oct4/._seq9633_seq9633_RGB_DAPI.tif
- Figure 1/panel 1D/NT_Oct4/seq9633_seq9633_RGB_Texas Red.tif
- __MACOSX/Figure 1/panel 1D/NT_Oct4/._seq9633_seq9633_RGB_Texas Red.tif
- Figure 1/panel 1D/NT_Oct4/._seq9633_seq9633_RGB_Texas Red.tif
- Figure 1/panel 1D/NT_Oct4/seq9633_seq9633_RGB.tif
- __MACOSX/Figure 1/panel 1D/NT_Oct4/._seq9633_seq9633_RGB.tif
- Figure 1/panel 1D/NT_Oct4/._seq9633_seq9633_RGB.tif
- Figure 1/panel 1D/KD-1_Oct4/seq9635_seq9635_RGB_Texas Red.tif
- __MACOSX/Figure 1/panel 1D/KD-1_Oct4/._seq9635_seq9635_RGB_Texas Red.tif
- Figure 1/panel 1D/KD-1_Oct4/._seq9635_seq9635_RGB_Texas Red.tif
- Figure 1/panel 1D/KD-1_Oct4/seq9635_seq9635_RGB.tif
- __MACOSX/Figure 1/panel 1D/KD-1_Oct4/._seq9635_seq9635_RGB.tif
- Figure 1/panel 1D/KD-1_Oct4/._seq9635_seq9635_RGB.tif
- Figure 1/panel 1D/KD-1_Oct4/seq9635_seq9635_RGB_DAPI.tif
- __MACOSX/Figure 1/panel 1D/KD-1_Oct4/._seq9635_seq9635_RGB_DAPI.tif
- Figure 1/panel 1D/KD-1_Oct4/._seq9635_seq9635_RGB_DAPI.tif
- Figure 1/panel 1F/NT_Cdx2/seq8790_seq8790_RGB_Texas Red.tif
- __MACOSX/Figure 1/panel 1F/NT_Cdx2/._seq8790_seq8790_RGB_Texas Red.tif
- Figure 1/panel 1F/NT_Cdx2/._seq8790_seq8790_RGB_Texas Red.tif
- Figure 1/panel 1F/NT_Cdx2/seq8790_seq8790_RGB.tif
- __MACOSX/Figure 1/panel 1F/NT_Cdx2/._seq8790_seq8790_RGB.tif
- Figure 1/panel 1F/NT_Cdx2/._seq8790_seq8790_RGB.tif
- Figure 1/panel 1F/NT_Cdx2/seq8790_seq8790_RGB_DAPI.tif
- __MACOSX/Figure 1/panel 1F/NT_Cdx2/._seq8790_seq8790_RGB_DAPI.tif
- Figure 1/panel 1F/NT_Cdx2/._seq8790_seq8790_RGB_DAPI.tif
- Figure 1/panel 1F/KD-1_Bra/seq8686.tif
- __MACOSX/Figure 1/panel 1F/KD-1_Bra/._seq8686.tif
- Figure 1/panel 1F/KD-1_Bra/._seq8686.tif
- Figure 1/panel 1F/KD-1_Bra/seq8686c2.tif
- __MACOSX/Figure 1/panel 1F/KD-1_Bra/._seq8686c2.tif
- Figure 1/panel 1F/KD-1_Bra/._seq8686c2.tif
- Figure 1/panel 1F/KD-1_Bra/seq8686c1.tif
- __MACOSX/Figure 1/panel 1F/KD-1_Bra/._seq8686c1.tif
- Figure 1/panel 1F/KD-1_Bra/._seq8686c1.tif
- Figure 1/panel 1F/KD-1_Sox17/image0046_image0046_RGB_DAPI.tif
- __MACOSX/Figure 1/panel 1F/KD-1_Sox17/._image0046_image0046_RGB_DAPI.tif
- Figure 1/panel 1F/KD-1_Sox17/._image0046_image0046_RGB_DAPI.tif
- Figure 1/panel 1F/KD-1_Sox17/image0046_image0046_RGB_Cy3 dyeΓÇôlabeled IgG antibody_pH 7.2.tif
- __MACOSX/Figure 1/panel 1F/KD-1_Sox17/._image0046_image0046_RGB_Cy3 dyeΓÇôlabeled IgG antibody_pH 7.2.tif
- Figure 1/panel 1F/KD-1_Sox17/._image0046_image0046_RGB_Cy3 dyeΓÇôlabeled IgG antibody_pH 7.2.tif
- Figure 1/panel 1F/KD-1_Sox17/image0046_image0046_RGB.tif
- __MACOSX/Figure 1/panel 1F/KD-1_Sox17/._image0046_image0046_RGB.tif
- Figure 1/panel 1F/KD-1_Sox17/._image0046_image0046_RGB.tif
- Figure 1/panel 1F/KD-1_Nanog/seq8801_seq8801_RGB.tif
- __MACOSX/Figure 1/panel 1F/KD-1_Nanog/._seq8801_seq8801_RGB.tif
- Figure 1/panel 1F/KD-1_Nanog/._seq8801_seq8801_RGB.tif
- Figure 1/panel 1F/KD-1_Nanog/seq8801_seq8801_RGB_DAPI.tif
- __MACOSX/Figure 1/panel 1F/KD-1_Nanog/._seq8801_seq8801_RGB_DAPI.tif
- Figure 1/panel 1F/KD-1_Nanog/._seq8801_seq8801_RGB_DAPI.tif
- Figure 1/panel 1F/KD-1_Nanog/seq8801_seq8801_RGB_Texas Red.tif
- __MACOSX/Figure 1/panel 1F/KD-1_Nanog/._seq8801_seq8801_RGB_Texas Red.tif
- Figure 1/panel 1F/KD-1_Nanog/._seq8801_seq8801_RGB_Texas Red.tif
- Figure 1/panel 1F/KD-2_Bra/seq8690.tif
- __MACOSX/Figure 1/panel 1F/KD-2_Bra/._seq8690.tif
- Figure 1/panel 1F/KD-2_Bra/._seq8690.tif
- Figure 1/panel 1F/KD-2_Bra/seq8690c1.tif
- __MACOSX/Figure 1/panel 1F/KD-2_Bra/._seq8690c1.tif
- Figure 1/panel 1F/KD-2_Bra/._seq8690c1.tif
- Figure 1/panel 1F/KD-2_Bra/seq8690c2.tif
- __MACOSX/Figure 1/panel 1F/KD-2_Bra/._seq8690c2.tif
- Figure 1/panel 1F/KD-2_Bra/._seq8690c2.tif
- Figure 1/panel 1F/KD-2_Bra:e-cadh/seq11061_seq11061_RGB.tif
- __MACOSX/Figure 1/panel 1F/KD-2_Bra:e-cadh/._seq11061_seq11061_RGB.tif
- Figure 1/panel 1F/KD-2_Bra:e-cadh/._seq11061_seq11061_RGB.tif
- Figure 1/panel 1F/KD-2_Bra:e-cadh/seq11061_seq11061_RGB_FITC.tif
- __MACOSX/Figure 1/panel 1F/KD-2_Bra:e-cadh/._seq11061_seq11061_RGB_FITC.tif
- Figure 1/panel 1F/KD-2_Bra:e-cadh/._seq11061_seq11061_RGB_FITC.tif
- Figure 1/panel 1F/KD-2_Bra:e-cadh/seq11061_seq11061_RGB_TRITC.tif
- __MACOSX/Figure 1/panel 1F/KD-2_Bra:e-cadh/._seq11061_seq11061_RGB_TRITC.tif
- Figure 1/panel 1F/KD-2_Bra:e-cadh/._seq11061_seq11061_RGB_TRITC.tif
- Figure 1/panel 1F/KD-2_Bra:e-cadh/seq11061_seq11061_RGB_DAPI.tif
- __MACOSX/Figure 1/panel 1F/KD-2_Bra:e-cadh/._seq11061_seq11061_RGB_DAPI.tif
- Figure 1/panel 1F/KD-2_Bra:e-cadh/._seq11061_seq11061_RGB_DAPI.tif
- Figure 1/panel 1F/NT_Nanog/seq8799_seq8799_RGB.tif
- __MACOSX/Figure 1/panel 1F/NT_Nanog/._seq8799_seq8799_RGB.tif
- Figure 1/panel 1F/NT_Nanog/._seq8799_seq8799_RGB.tif
- Figure 1/panel 1F/NT_Nanog/seq8799_seq8799_RGB_Texas Red.tif
- __MACOSX/Figure 1/panel 1F/NT_Nanog/._seq8799_seq8799_RGB_Texas Red.tif
- Figure 1/panel 1F/NT_Nanog/._seq8799_seq8799_RGB_Texas Red.tif
- Figure 1/panel 1F/NT_Nanog/seq8799_seq8799_RGB_DAPI.tif
- __MACOSX/Figure 1/panel 1F/NT_Nanog/._seq8799_seq8799_RGB_DAPI.tif
- Figure 1/panel 1F/NT_Nanog/._seq8799_seq8799_RGB_DAPI.tif
- Figure 1/panel 1F/KD-2_Sox2/image0036_image0036_RGB_DAPI.tif
- __MACOSX/Figure 1/panel 1F/KD-2_Sox2/._image0036_image0036_RGB_DAPI.tif
- Figure 1/panel 1F/KD-2_Sox2/._image0036_image0036_RGB_DAPI.tif
- Figure 1/panel 1F/KD-2_Sox2/image0036_image0036_RGB.tif
- __MACOSX/Figure 1/panel 1F/KD-2_Sox2/._image0036_image0036_RGB.tif
- Figure 1/panel 1F/KD-2_Sox2/._image0036_image0036_RGB.tif
- Figure 1/panel 1F/KD-2_Sox2/image0036_image0036_RGB_Cy3 dyeΓÇôlabeled IgG antibody_pH 7.2.tif
- __MACOSX/Figure 1/panel 1F/KD-2_Sox2/._image0036_image0036_RGB_Cy3 dyeΓÇôlabeled IgG antibody_pH 7.2.tif
- Figure 1/panel 1F/KD-2_Sox2/._image0036_image0036_RGB_Cy3 dyeΓÇôlabeled IgG antibody_pH 7.2.tif
- Figure 1/panel 1F/KD-2_Oct4/seq8696.tif
- __MACOSX/Figure 1/panel 1F/KD-2_Oct4/._seq8696.tif
- Figure 1/panel 1F/KD-2_Oct4/._seq8696.tif
- Figure 1/panel 1F/KD-2_Oct4/seq8696c1.tif
- __MACOSX/Figure 1/panel 1F/KD-2_Oct4/._seq8696c1.tif
- Figure 1/panel 1F/KD-2_Oct4/._seq8696c1.tif
- Figure 1/panel 1F/KD-2_Oct4/seq8696c3.tif
- __MACOSX/Figure 1/panel 1F/KD-2_Oct4/._seq8696c3.tif
- Figure 1/panel 1F/KD-2_Oct4/._seq8696c3.tif
- Figure 1/panel 1F/NT_Sox17/image0040_image0040_RGB_DAPI.tif
- __MACOSX/Figure 1/panel 1F/NT_Sox17/._image0040_image0040_RGB_DAPI.tif
- Figure 1/panel 1F/NT_Sox17/._image0040_image0040_RGB_DAPI.tif
- Figure 1/panel 1F/NT_Sox17/image0040_image0040_RGB.tif
- __MACOSX/Figure 1/panel 1F/NT_Sox17/._image0040_image0040_RGB.tif
- Figure 1/panel 1F/NT_Sox17/._image0040_image0040_RGB.tif
- Figure 1/panel 1F/NT_Sox17/image0040_image0040_RGB_Cy3 dyeΓÇôlabeled IgG antibody_pH 7.2.tif
- __MACOSX/Figure 1/panel 1F/NT_Sox17/._image0040_image0040_RGB_Cy3 dyeΓÇôlabeled IgG antibody_pH 7.2.tif
- Figure 1/panel 1F/NT_Sox17/._image0040_image0040_RGB_Cy3 dyeΓÇôlabeled IgG antibody_pH 7.2.tif
- Figure 1/panel 1F/KD-2_Sox17/image0130_image0130_RGB_DAPI.tif
- __MACOSX/Figure 1/panel 1F/KD-2_Sox17/._image0130_image0130_RGB_DAPI.tif
- Figure 1/panel 1F/KD-2_Sox17/._image0130_image0130_RGB_DAPI.tif
- Figure 1/panel 1F/KD-2_Sox17/.DS_Store
- __MACOSX/Figure 1/panel 1F/KD-2_Sox17/._.DS_Store
- Figure 1/panel 1F/KD-2_Sox17/._.DS_Store
- Figure 1/panel 1F/KD-2_Sox17/image0130_image0130_RGB_Texas Red.tif
- __MACOSX/Figure 1/panel 1F/KD-2_Sox17/._image0130_image0130_RGB_Texas Red.tif
- Figure 1/panel 1F/KD-2_Sox17/._image0130_image0130_RGB_Texas Red.tif
- Figure 1/panel 1F/KD-2_Sox17/image0130_image0130_RGB.tif
- __MACOSX/Figure 1/panel 1F/KD-2_Sox17/._image0130_image0130_RGB.tif
- Figure 1/panel 1F/KD-2_Sox17/._image0130_image0130_RGB.tif
- Figure 1/panel 1F/NT_Bra/seq8683.tif
- __MACOSX/Figure 1/panel 1F/NT_Bra/._seq8683.tif
- Figure 1/panel 1F/NT_Bra/._seq8683.tif
- Figure 1/panel 1F/NT_Bra/seq8683c2.tif
- __MACOSX/Figure 1/panel 1F/NT_Bra/._seq8683c2.tif
- Figure 1/panel 1F/NT_Bra/._seq8683c2.tif
- Figure 1/panel 1F/NT_Bra/seq8683c1.tif
- __MACOSX/Figure 1/panel 1F/NT_Bra/._seq8683c1.tif
- Figure 1/panel 1F/NT_Bra/._seq8683c1.tif
- Figure 1/panel 1F/KD-2_Nanog/seq8803_seq8803_RGB_DAPI.tif
- __MACOSX/Figure 1/panel 1F/KD-2_Nanog/._seq8803_seq8803_RGB_DAPI.tif
- Figure 1/panel 1F/KD-2_Nanog/._seq8803_seq8803_RGB_DAPI.tif
- Figure 1/panel 1F/KD-2_Nanog/seq8803_seq8803_RGB_Texas Red.tif
- __MACOSX/Figure 1/panel 1F/KD-2_Nanog/._seq8803_seq8803_RGB_Texas Red.tif
- Figure 1/panel 1F/KD-2_Nanog/._seq8803_seq8803_RGB_Texas Red.tif
- Figure 1/panel 1F/KD-2_Nanog/seq8803_seq8803_RGB.tif
- __MACOSX/Figure 1/panel 1F/KD-2_Nanog/._seq8803_seq8803_RGB.tif
- Figure 1/panel 1F/KD-2_Nanog/._seq8803_seq8803_RGB.tif
- Figure 1/panel 1F/NT_Sox2/image0142_image0142_RGB_Texas Red.tif
- __MACOSX/Figure 1/panel 1F/NT_Sox2/._image0142_image0142_RGB_Texas Red.tif
- Figure 1/panel 1F/NT_Sox2/._image0142_image0142_RGB_Texas Red.tif
- Figure 1/panel 1F/NT_Sox2/image0142_image0142_RGB.tif
- __MACOSX/Figure 1/panel 1F/NT_Sox2/._image0142_image0142_RGB.tif
- Figure 1/panel 1F/NT_Sox2/._image0142_image0142_RGB.tif
- Figure 1/panel 1F/NT_Sox2/image0142_image0142_RGB_DAPI.tif
- __MACOSX/Figure 1/panel 1F/NT_Sox2/._image0142_image0142_RGB_DAPI.tif
- Figure 1/panel 1F/NT_Sox2/._image0142_image0142_RGB_DAPI.tif
- Figure 1/panel 1F/NT_Oct4/seq8695.tif
- __MACOSX/Figure 1/panel 1F/NT_Oct4/._seq8695.tif
- Figure 1/panel 1F/NT_Oct4/._seq8695.tif
- Figure 1/panel 1F/NT_Oct4/seq8695c1.tif
- __MACOSX/Figure 1/panel 1F/NT_Oct4/._seq8695c1.tif
- Figure 1/panel 1F/NT_Oct4/._seq8695c1.tif
- Figure 1/panel 1F/NT_Oct4/seq8695c2.tif
- __MACOSX/Figure 1/panel 1F/NT_Oct4/._seq8695c2.tif
- Figure 1/panel 1F/NT_Oct4/._seq8695c2.tif
- Figure 1/panel 1F/KD-2_Cdx2/seq8794_seq8794_RGB.tif
- __MACOSX/Figure 1/panel 1F/KD-2_Cdx2/._seq8794_seq8794_RGB.tif
- Figure 1/panel 1F/KD-2_Cdx2/._seq8794_seq8794_RGB.tif
- Figure 1/panel 1F/KD-2_Cdx2/seq8794_seq8794_RGB_DAPI.tif
- __MACOSX/Figure 1/panel 1F/KD-2_Cdx2/._seq8794_seq8794_RGB_DAPI.tif
- Figure 1/panel 1F/KD-2_Cdx2/._seq8794_seq8794_RGB_DAPI.tif
- Figure 1/panel 1F/KD-2_Cdx2/seq8794_seq8794_RGB_Texas Red.tif
- __MACOSX/Figure 1/panel 1F/KD-2_Cdx2/._seq8794_seq8794_RGB_Texas Red.tif
- Figure 1/panel 1F/KD-2_Cdx2/._seq8794_seq8794_RGB_Texas Red.tif
- Figure 1/panel 1F/NT_Bra:e-cadh/seq11148_seq11148_RGB_FITC.tif
- __MACOSX/Figure 1/panel 1F/NT_Bra:e-cadh/._seq11148_seq11148_RGB_FITC.tif
[truncated: 49 more entries]
