# Supplementary material for: Non-cell-autonomous control of mouse gastruloid development by the ultra-conserved lncRNA T-UCstem1
Source: EMBO J. 2025 Oct 31;44(24):7620–48. doi: 10.1038/s44318-025-00558-2 (PMC12706062; doi:10.1038/s44318-025-00558-2)
Supplement: Supplementary file 3 — Source data Fig. 1 [file 44318_2025_558_MOESM3_ESM.zip › Figure 1/panel 1C/panel 1C.xlsx]

## Sheet: panel 1C
diameter analysis (µm)
n=1			n=2			n=3
Clone	Diameters		Clone	Diameters		Clone	Diameters
NT	180.8		NT	174.2		NT	173.6
NT	145.6		NT	174		NT	173
NT	178.2		NT	171.3		NT	172.2
NT	191		NT	172.5		NT	174.5
NT	175.6		NT	175.6		NT	171.9
NT	192.4		NT	174.8		NT	172.8
NT	179.6		NT	173.1		NT	173.4
NT	189.8		NT	173.7		NT	174
NT	178.2		NT	172.8		NT	173.1
NT	159		NT	173.2		NT	172.6
NT	174.5		NT	174.1		NT	173.3
NT	192.3		NT	171.7		NT	174.1
NT	214.2		NT	172.9		NT	172.3
NT	162.8		NT	175		NT	173.7
NT	169.6		NT	172		NT	174.4
NT	168.1		NT	173.9		NT	172.5
NT	157.7		NT	172.6		NT	173.8
NT	175.7		NT	174.3		NT	172.1
NT	142.7		NT	173.5		NT	174.2
NT	183.3		NT	172.2		NT	173.6
KD-1	176.9		KD-1	172.9		KD-1	174.2
KD-1	171.8		KD-1	173.7		KD-1	172.5
KD-1	189.7		KD-1	172.2		KD-1	173.4
KD-1	160.3		KD-1	174.1		KD-1	172.8
KD-1	169.2		KD-1	173.5		KD-1	174
KD-1	160.8		KD-1	172.6		KD-1	172.7
KD-1	179.6		KD-1	174		KD-1	173.1
KD-1	175.6		KD-1	172.8		KD-1	173.6
KD-1	175.6		KD-1	173.3		KD-1	172.6
KD-1	168.5		KD-1	173		KD-1	173.3
KD-1	168.2		KD-1	174.2		KD-1	172.2
KD-1	164.1		KD-1	172.1		KD-1	174.1
KD-1	163.7		KD-1	172.7		KD-1	173.5
KD-1	187.2		KD-1	173.6		KD-1	172.9
KD-1	171.8		KD-1	173.8		KD-1	173.8
KD-1	180.8		KD-1	172.5		KD-1	172.3
KD-1	159		KD-1	172.4		KD-1	174.3
KD-1	168		KD-1	173.9		KD-1	172.4
KD-1	165.4		KD-1	1173.2		KD-1	173.2
KD-1	162.8		KD-1	174.3		KD-1	174.4
KD-2	169.6		KD-2	168.3		KD-2	167.3
KD-2	170		KD-2	169.2		KD-2	168.4
KD-2	174.4		KD-2	167.5		KD-2	169.6
KD-2	171.8		KD-2	170		KD-2	167.9
KD-2	175.6		KD-2	168.7		KD-2	168.1
KD-2	169.3		KD-2	169		KD-2	169
KD-2	174.4		KD-2	166.9		KD-2	168.2
KD-2	168		KD-2	168.1		KD-2	166.8
KD-2	161.3		KD-2	167.8		KD-2	167.7
KD-2	168		KD-2	169.4		KD-2	168.5
KD-2	165.4		KD-2	168.6		KD-2	169.2
KD-2	169.3		KD-2	169.1		KD-2	167.6
KD-2	169.2		KD-2	167.2		KD-2	168.7
KD-2	173.2		KD-2	168		KD-2	169.1
KD-2	160.9		KD-2	169.3		KD-2	166.9
KD-2	159.2		KD-2	168.2		KD-2	167.8
KD-2	169.3		KD-2	166.7		KD-2	168.3
KD-2	169.3		KD-2	167.6		KD-2	167.4
KD-2	160.8		KD-2	169.5		KD-2	168
KD-2	167.7		KD-2	167.9		KD-2	169.3
