# Supplementary material for: Non-cell-autonomous control of mouse gastruloid development by the ultra-conserved lncRNA T-UCstem1
Source: EMBO J. 2025 Oct 31;44(24):7620–48. doi: 10.1038/s44318-025-00558-2 (PMC12706062; doi:10.1038/s44318-025-00558-2)
Supplement: Supplementary file 3 — Source data Fig. 1 [file 44318_2025_558_MOESM3_ESM.zip › Figure 1/panel 1E/panel 1E.xlsx]

## Sheet: Foglio1
morphological analysis (µm)
n=1					n=2					n=3
Clone	Lenght	Width	Elongation index		Clone	Lenght	Width	Elongation index		Clone	Lenght	Width	Elongation index
NT	348	136	2.55882		NT	326	91	3.58242		NT	395	182	2.17033
NT	349	123	2.8374		NT	371	126	2.94444		NT	289	138	2.0942
NT	304	107	2.84112		NT	407	127	3.20472		NT	312	173	1.80347
NT	382	119	3.21008		NT	285	180	1.58333		NT	453	173	2.6185
NT	265	134	1.97761		NT	362	85	4.25882		NT	269	87	3.09195
NT	402	114	3.52632		NT	421	161	2.61491		NT	384	174	2.2069
NT	452	119	3.79832		NT	299	131	2.28244		NT	306	113	2.70796
NT	297	108	2.75		NT	344	163	2.11043		NT	431	148	2.91216
NT	338	146	2.31507		NT	333	82	4.06098		NT	322	81	3.97531
NT	346	122	2.83607		NT	359	127	2.82677		NT	347	96	3.61458
NT	364	112	3.25		NT	301	88	3.42045		NT	378	90	4.2
NT	358	129	2.77519		NT	396	132	3		NT	298	111	2.68468
NT	402	118	3.40678		NT	317	96	3.30208		NT	341	141	2.41844
NT	445	142	3.1338		NT	354	157	2.25478		NT	336	95	3.53684
NT	354	119	2.97479		NT	375	141	2.65957		NT	409	157	2.6051
NT	365	160	2.28125		NT	408	159	2.56604		NT	327	104	3.14423
NT	418	131	3.19084		NT	283	169	1.67456		NT	370	98	3.77551
NT	340	120	2.83333		NT	367	119	3.08403		NT	392	154	2.54545
NT	310	112	2.76786		NT	320	179	1.78771		NT	315	156	2.01923
NT	440	125	3.52		NT	410	95	4.31579		NT	439	185	2.37297
KD-1	308	220	1.4		KD-1	324	248	1.30645		KD-1	366	235	1.55745
KD-1	265	212	1.25		KD-1	361	215	1.67907		KD-1	369	252	1.46429
KD-1	312	262	1.19084		KD-1	261	219	1.19178		KD-1	378	160	2.3625
KD-1	301	255	1.18039		KD-1	304	173	1.75723		KD-1	235	192	1.22396
KD-1	321	243	1.32099		KD-1	302	241	1.25311		KD-1	248	237	1.04641
KD-1	260	223	1.16592		KD-1	359	216	1.66204		KD-1	330	206	1.60194
KD-1	346	238	1.45378		KD-1	345	196	1.7602		KD-1	225	280	0.803571
KD-1	314	244	1.28689		KD-1	247	268	0.921642		KD-1	268	186	1.44086
KD-1	322	202	1.59406		KD-1	372	241	1.54357		KD-1	225	167	1.34731
KD-1	339	221	1.53394		KD-1	248	188	1.31915		KD-1	333	173	1.92486
KD-1	319	207	1.54106		KD-1	258	271	0.95203		KD-1	231	205	1.12683
KD-1	296	204	1.45098		KD-1	360	254	1.41732		KD-1	231	165	1.4
KD-1	279	172	1.62209		KD-1	377	192	1.96354		KD-1	233	183	1.27322
KD-1	303	210	1.44286		KD-1	321	171	1.87719		KD-1	344	206	1.6699
KD-1	255	216	1.18056		KD-1	242	156	1.55128		KD-1	247	255	0.968627
KD-1	329	201	1.63682		KD-1	347	239	1.45188		KD-1	313	179	1.7486
KD-1	310	215	1.44186		KD-1	302	177	1.70621		KD-1	384	281	1.36655
KD-1	359	258	1.39147		KD-1	251	266	0.943609		KD-1	270	267	1.01124
KD-1	348	220	1.58182		KD-1	368	167	2.20359		KD-1	240	188	1.2766
KD-1	308	239	1.2887		KD-1	248	188	1.31915		KD-1	296	231	1.28139
KD-2	187	139	1.34532		KD-2	354	174	2.03448		KD-2	211	192	1.09896
KD-2	309	160	1.93125		KD-2	356	195	1.82564		KD-2	191	125	1.528
KD-2	304	139	2.18705		KD-2	242	216	1.12037		KD-2	281	158	1.77848
KD-2	249	154	1.61688		KD-2	212	163	1.30061		KD-2	344	146	2.35616
KD-2	257	161	1.59627		KD-2	263	187	1.40642		KD-2	223	196	1.13776
KD-2	268	151	1.77483		KD-2	208	104	2		KD-2	160	115	1.3913
KD-2	204	182	1.12088		KD-2	231	219	1.05479		KD-2	209	129	1.62016
KD-2	298	197	1.51269		KD-2	261	203	1.28		KD-2	255	153	1.66667
KD-2	278	154	1.80519		KD-2	332	167	1.98802		KD-2	235	160	1.46875
KD-2	299	169	1.76923		KD-2	355	144	2.46528		KD-2	315	182	1.73077
KD-2	188	181	1.03867		KD-2	192	96	2		KD-2	357	137	2.60584
KD-2	256	111	2.30631		KD-2	308	233	1.32189		KD-2	196	189	1.03704
KD-2	302	166	1.81928		KD-2	285	143	1.99301		KD-2	317	190	1.66842
KD-2	329	204	1.61275		KD-2	335	185	1.81081		KD-2	322	188	1.71277
KD-2	298	207	1.43961		KD-2	332	150	2.21333		KD-2	159	142	1.11972
KD-2	213	138	1.54348		KD-2	258	167	1.54491		KD-2	299	239	1.25105
KD-2	203	216	0.939815		KD-2	229	191	1.19895		KD-2	252	237	1.06329
KD-2	320	169	1.89349		KD-2	284	105	2.70476		KD-2	221	229	0.965066
KD-2	202	199	1.01508		KD-2	332	121	2.7438		KD-2	224	236	0.949153
KD-2	185	188	0.984043		KD-2	326	142	2.29577		KD-2	163	195	0.835897
