# Supplementary material for: Non-cell-autonomous control of mouse gastruloid development by the ultra-conserved lncRNA T-UCstem1
Source: EMBO J. 2025 Oct 31;44(24):7620–48. doi: 10.1038/s44318-025-00558-2 (PMC12706062; doi:10.1038/s44318-025-00558-2)
Supplement: Supplementary file 4 — Source data Fig. 2 [file 44318_2025_558_MOESM4_ESM.zip]

Archive with 202 entries (181 files):
- Figure 2/
- __MACOSX/._Figure 2
- Figure 2/.DS_Store
- __MACOSX/Figure 2/._.DS_Store
- Figure 2/._.DS_Store
- Figure 2/panel 2B/
- Figure 2/panel 2C/
- Figure 2/panel 2B/KD-2.tiff
- __MACOSX/Figure 2/panel 2B/._KD-2.tiff
- Figure 2/panel 2B/._KD-2.tiff
- Figure 2/panel 2B/NT.tiff
- __MACOSX/Figure 2/panel 2B/._NT.tiff
- Figure 2/panel 2B/._NT.tiff
- Figure 2/panel 2B/panel 2B.xlsx
- __MACOSX/Figure 2/panel 2B/._panel 2B.xlsx
- Figure 2/panel 2B/._panel 2B.xlsx
- Figure 2/panel 2B/KD-1.tiff
- __MACOSX/Figure 2/panel 2B/._KD-1.tiff
- Figure 2/panel 2B/._KD-1.tiff
- Figure 2/panel 2C/NT_Cdx2/
- Figure 2/panel 2C/KD-1_Bra/
- Figure 2/panel 2C/KD-1_Sox17/
- Figure 2/panel 2C/NT_Nestin/
- Figure 2/panel 2C/KD-1_Nanog/
- Figure 2/panel 2C/KD-2_Bra/
- Figure 2/panel 2C/NT_Nanog/
- Figure 2/panel 2C/.DS_Store
- __MACOSX/Figure 2/panel 2C/._.DS_Store
- Figure 2/panel 2C/._.DS_Store
- Figure 2/panel 2C/KD-2_Oct4/
- Figure 2/panel 2C/NT_Sox17/
- Figure 2/panel 2C/KD-2_Sox17/
- Figure 2/panel 2C/NT_Bra/
- Figure 2/panel 2C/KD-2_Nanog/
- Figure 2/panel 2C/NT_Oct4/
- Figure 2/panel 2C/KD-2_Nestin/
- Figure 2/panel 2C/KD-2_Cdx2/
- Figure 2/panel 2C/KD-1_Cdx2/
- Figure 2/panel 2C/KD-1_Oct4/
- Figure 2/panel 2C/KD-1_Nestin/
- Figure 2/panel 2C/NT_Cdx2/seq9707_seq9707_RGB_DAPI.tif
- __MACOSX/Figure 2/panel 2C/NT_Cdx2/._seq9707_seq9707_RGB_DAPI.tif
- Figure 2/panel 2C/NT_Cdx2/._seq9707_seq9707_RGB_DAPI.tif
- Figure 2/panel 2C/NT_Cdx2/seq9707_seq9707_RGB.tif
- __MACOSX/Figure 2/panel 2C/NT_Cdx2/._seq9707_seq9707_RGB.tif
- Figure 2/panel 2C/NT_Cdx2/._seq9707_seq9707_RGB.tif
- Figure 2/panel 2C/NT_Cdx2/seq9707_seq9707_RGB_Texas Red.tif
- __MACOSX/Figure 2/panel 2C/NT_Cdx2/._seq9707_seq9707_RGB_Texas Red.tif
- Figure 2/panel 2C/NT_Cdx2/._seq9707_seq9707_RGB_Texas Red.tif
- Figure 2/panel 2C/KD-1_Bra/seq9703_seq9703_RGB_Texas Red.tif
- __MACOSX/Figure 2/panel 2C/KD-1_Bra/._seq9703_seq9703_RGB_Texas Red.tif
- Figure 2/panel 2C/KD-1_Bra/._seq9703_seq9703_RGB_Texas Red.tif
- Figure 2/panel 2C/KD-1_Bra/seq9703_seq9703_RGB_DAPI.tif
- __MACOSX/Figure 2/panel 2C/KD-1_Bra/._seq9703_seq9703_RGB_DAPI.tif
- Figure 2/panel 2C/KD-1_Bra/._seq9703_seq9703_RGB_DAPI.tif
- Figure 2/panel 2C/KD-1_Bra/seq9703_seq9703_RGB.tif
- __MACOSX/Figure 2/panel 2C/KD-1_Bra/._seq9703_seq9703_RGB.tif
- Figure 2/panel 2C/KD-1_Bra/._seq9703_seq9703_RGB.tif
- Figure 2/panel 2C/KD-1_Sox17/seq9700_seq9700_RGB.tif
- __MACOSX/Figure 2/panel 2C/KD-1_Sox17/._seq9700_seq9700_RGB.tif
- Figure 2/panel 2C/KD-1_Sox17/._seq9700_seq9700_RGB.tif
- Figure 2/panel 2C/KD-1_Sox17/seq9700_seq9700_RGB_Texas Red.tif
- __MACOSX/Figure 2/panel 2C/KD-1_Sox17/._seq9700_seq9700_RGB_Texas Red.tif
- Figure 2/panel 2C/KD-1_Sox17/._seq9700_seq9700_RGB_Texas Red.tif
- Figure 2/panel 2C/KD-1_Sox17/seq9700_seq9700_RGB_DAPI.tif
- __MACOSX/Figure 2/panel 2C/KD-1_Sox17/._seq9700_seq9700_RGB_DAPI.tif
- Figure 2/panel 2C/KD-1_Sox17/._seq9700_seq9700_RGB_DAPI.tif
- Figure 2/panel 2C/NT_Nestin/seq9702_seq9702_RGB_DAPI.tif
- __MACOSX/Figure 2/panel 2C/NT_Nestin/._seq9702_seq9702_RGB_DAPI.tif
- Figure 2/panel 2C/NT_Nestin/._seq9702_seq9702_RGB_DAPI.tif
- Figure 2/panel 2C/NT_Nestin/seq9702_seq9702_RGB_Texas Red.tif
- __MACOSX/Figure 2/panel 2C/NT_Nestin/._seq9702_seq9702_RGB_Texas Red.tif
- Figure 2/panel 2C/NT_Nestin/._seq9702_seq9702_RGB_Texas Red.tif
- Figure 2/panel 2C/NT_Nestin/seq9702_seq9702_RGB.tif
- __MACOSX/Figure 2/panel 2C/NT_Nestin/._seq9702_seq9702_RGB.tif
- Figure 2/panel 2C/NT_Nestin/._seq9702_seq9702_RGB.tif
- Figure 2/panel 2C/KD-1_Nanog/seq9702_seq9702_RGB_DAPI.tif
- __MACOSX/Figure 2/panel 2C/KD-1_Nanog/._seq9702_seq9702_RGB_DAPI.tif
- Figure 2/panel 2C/KD-1_Nanog/._seq9702_seq9702_RGB_DAPI.tif
- Figure 2/panel 2C/KD-1_Nanog/seq9702_seq9702_RGB_Texas Red.tif
- __MACOSX/Figure 2/panel 2C/KD-1_Nanog/._seq9702_seq9702_RGB_Texas Red.tif
- Figure 2/panel 2C/KD-1_Nanog/._seq9702_seq9702_RGB_Texas Red.tif
- Figure 2/panel 2C/KD-1_Nanog/seq9702_seq9702_RGB.tif
- __MACOSX/Figure 2/panel 2C/KD-1_Nanog/._seq9702_seq9702_RGB.tif
- Figure 2/panel 2C/KD-1_Nanog/._seq9702_seq9702_RGB.tif
- Figure 2/panel 2C/KD-2_Bra/seq9705_seq9705_RGB_DAPI.tif
- __MACOSX/Figure 2/panel 2C/KD-2_Bra/._seq9705_seq9705_RGB_DAPI.tif
- Figure 2/panel 2C/KD-2_Bra/._seq9705_seq9705_RGB_DAPI.tif
- Figure 2/panel 2C/KD-2_Bra/seq9705_seq9705_RGB_Texas Red.tif
- __MACOSX/Figure 2/panel 2C/KD-2_Bra/._seq9705_seq9705_RGB_Texas Red.tif
- Figure 2/panel 2C/KD-2_Bra/._seq9705_seq9705_RGB_Texas Red.tif
- Figure 2/panel 2C/KD-2_Bra/seq9705_seq9705_RGB.tif
- __MACOSX/Figure 2/panel 2C/KD-2_Bra/._seq9705_seq9705_RGB.tif
- Figure 2/panel 2C/KD-2_Bra/._seq9705_seq9705_RGB.tif
- Figure 2/panel 2C/NT_Nanog/seq9700_seq9700_RGB.tif
- __MACOSX/Figure 2/panel 2C/NT_Nanog/._seq9700_seq9700_RGB.tif
- Figure 2/panel 2C/NT_Nanog/._seq9700_seq9700_RGB.tif
- Figure 2/panel 2C/NT_Nanog/seq9700_seq9700_RGB_Texas Red.tif
- __MACOSX/Figure 2/panel 2C/NT_Nanog/._seq9700_seq9700_RGB_Texas Red.tif
- Figure 2/panel 2C/NT_Nanog/._seq9700_seq9700_RGB_Texas Red.tif
- Figure 2/panel 2C/NT_Nanog/seq9700_seq9700_RGB_DAPI.tif
- __MACOSX/Figure 2/panel 2C/NT_Nanog/._seq9700_seq9700_RGB_DAPI.tif
- Figure 2/panel 2C/NT_Nanog/._seq9700_seq9700_RGB_DAPI.tif
- Figure 2/panel 2C/KD-2_Oct4/seq9703_seq9703_RGB_Texas Red.tif
- __MACOSX/Figure 2/panel 2C/KD-2_Oct4/._seq9703_seq9703_RGB_Texas Red.tif
- Figure 2/panel 2C/KD-2_Oct4/._seq9703_seq9703_RGB_Texas Red.tif
- Figure 2/panel 2C/KD-2_Oct4/seq9703_seq9703_RGB_DAPI.tif
- __MACOSX/Figure 2/panel 2C/KD-2_Oct4/._seq9703_seq9703_RGB_DAPI.tif
- Figure 2/panel 2C/KD-2_Oct4/._seq9703_seq9703_RGB_DAPI.tif
- Figure 2/panel 2C/KD-2_Oct4/seq9703_seq9703_RGB.tif
- __MACOSX/Figure 2/panel 2C/KD-2_Oct4/._seq9703_seq9703_RGB.tif
- Figure 2/panel 2C/KD-2_Oct4/._seq9703_seq9703_RGB.tif
- Figure 2/panel 2C/NT_Sox17/seq9708_seq9708_RGB.tif
- __MACOSX/Figure 2/panel 2C/NT_Sox17/._seq9708_seq9708_RGB.tif
- Figure 2/panel 2C/NT_Sox17/._seq9708_seq9708_RGB.tif
- Figure 2/panel 2C/NT_Sox17/seq9708_seq9708_RGB_Texas Red.tif
- __MACOSX/Figure 2/panel 2C/NT_Sox17/._seq9708_seq9708_RGB_Texas Red.tif
- Figure 2/panel 2C/NT_Sox17/._seq9708_seq9708_RGB_Texas Red.tif
- Figure 2/panel 2C/NT_Sox17/seq9708_seq9708_RGB_DAPI.tif
- __MACOSX/Figure 2/panel 2C/NT_Sox17/._seq9708_seq9708_RGB_DAPI.tif
- Figure 2/panel 2C/NT_Sox17/._seq9708_seq9708_RGB_DAPI.tif
- Figure 2/panel 2C/KD-2_Sox17/seq9706_seq9706_RGB_Texas Red.tif
- __MACOSX/Figure 2/panel 2C/KD-2_Sox17/._seq9706_seq9706_RGB_Texas Red.tif
- Figure 2/panel 2C/KD-2_Sox17/._seq9706_seq9706_RGB_Texas Red.tif
- Figure 2/panel 2C/KD-2_Sox17/seq9706_seq9706_RGB_DAPI.tif
- __MACOSX/Figure 2/panel 2C/KD-2_Sox17/._seq9706_seq9706_RGB_DAPI.tif
- Figure 2/panel 2C/KD-2_Sox17/._seq9706_seq9706_RGB_DAPI.tif
- Figure 2/panel 2C/KD-2_Sox17/seq9706_seq9706_RGB.tif
- __MACOSX/Figure 2/panel 2C/KD-2_Sox17/._seq9706_seq9706_RGB.tif
- Figure 2/panel 2C/KD-2_Sox17/._seq9706_seq9706_RGB.tif
- Figure 2/panel 2C/NT_Bra/seq9701_seq9701_RGB.tif
- __MACOSX/Figure 2/panel 2C/NT_Bra/._seq9701_seq9701_RGB.tif
- Figure 2/panel 2C/NT_Bra/._seq9701_seq9701_RGB.tif
- Figure 2/panel 2C/NT_Bra/seq9701_seq9701_RGB_Texas Red.tif
- __MACOSX/Figure 2/panel 2C/NT_Bra/._seq9701_seq9701_RGB_Texas Red.tif
- Figure 2/panel 2C/NT_Bra/._seq9701_seq9701_RGB_Texas Red.tif
- Figure 2/panel 2C/NT_Bra/seq9701_seq9701_RGB_DAPI.tif
- __MACOSX/Figure 2/panel 2C/NT_Bra/._seq9701_seq9701_RGB_DAPI.tif
- Figure 2/panel 2C/NT_Bra/._seq9701_seq9701_RGB_DAPI.tif
- Figure 2/panel 2C/KD-2_Nanog/seq9704_seq9704_RGB_Texas Red.tif
- __MACOSX/Figure 2/panel 2C/KD-2_Nanog/._seq9704_seq9704_RGB_Texas Red.tif
- Figure 2/panel 2C/KD-2_Nanog/._seq9704_seq9704_RGB_Texas Red.tif
- Figure 2/panel 2C/KD-2_Nanog/seq9704_seq9704_RGB_DAPI.tif
- __MACOSX/Figure 2/panel 2C/KD-2_Nanog/._seq9704_seq9704_RGB_DAPI.tif
- Figure 2/panel 2C/KD-2_Nanog/._seq9704_seq9704_RGB_DAPI.tif
- Figure 2/panel 2C/KD-2_Nanog/seq9704_seq9704_RGB.tif
- __MACOSX/Figure 2/panel 2C/KD-2_Nanog/._seq9704_seq9704_RGB.tif
- Figure 2/panel 2C/KD-2_Nanog/._seq9704_seq9704_RGB.tif
- Figure 2/panel 2C/NT_Oct4/seq9699_seq9699_RGB_DAPI.tif
- __MACOSX/Figure 2/panel 2C/NT_Oct4/._seq9699_seq9699_RGB_DAPI.tif
- Figure 2/panel 2C/NT_Oct4/._seq9699_seq9699_RGB_DAPI.tif
- Figure 2/panel 2C/NT_Oct4/seq9699_seq9699_RGB.tif
- __MACOSX/Figure 2/panel 2C/NT_Oct4/._seq9699_seq9699_RGB.tif
- Figure 2/panel 2C/NT_Oct4/._seq9699_seq9699_RGB.tif
- Figure 2/panel 2C/NT_Oct4/seq9699_seq9699_RGB_Texas Red.tif
- __MACOSX/Figure 2/panel 2C/NT_Oct4/._seq9699_seq9699_RGB_Texas Red.tif
- Figure 2/panel 2C/NT_Oct4/._seq9699_seq9699_RGB_Texas Red.tif
- Figure 2/panel 2C/KD-2_Nestin/seq9706_seq9706_RGB_Texas Red.tif
- __MACOSX/Figure 2/panel 2C/KD-2_Nestin/._seq9706_seq9706_RGB_Texas Red.tif
- Figure 2/panel 2C/KD-2_Nestin/._seq9706_seq9706_RGB_Texas Red.tif
- Figure 2/panel 2C/KD-2_Nestin/seq9706_seq9706_RGB_DAPI.tif
- __MACOSX/Figure 2/panel 2C/KD-2_Nestin/._seq9706_seq9706_RGB_DAPI.tif
- Figure 2/panel 2C/KD-2_Nestin/._seq9706_seq9706_RGB_DAPI.tif
- Figure 2/panel 2C/KD-2_Nestin/seq9706_seq9706_RGB.tif
- __MACOSX/Figure 2/panel 2C/KD-2_Nestin/._seq9706_seq9706_RGB.tif
- Figure 2/panel 2C/KD-2_Nestin/._seq9706_seq9706_RGB.tif
- Figure 2/panel 2C/KD-2_Cdx2/seq9705_seq9705_RGB.tif
- __MACOSX/Figure 2/panel 2C/KD-2_Cdx2/._seq9705_seq9705_RGB.tif
- Figure 2/panel 2C/KD-2_Cdx2/._seq9705_seq9705_RGB.tif
- Figure 2/panel 2C/KD-2_Cdx2/seq9705_seq9705_RGB_DAPI.tif
- __MACOSX/Figure 2/panel 2C/KD-2_Cdx2/._seq9705_seq9705_RGB_DAPI.tif
- Figure 2/panel 2C/KD-2_Cdx2/._seq9705_seq9705_RGB_DAPI.tif
- Figure 2/panel 2C/KD-2_Cdx2/seq9705_seq9705_RGB_Texas Red.tif
- __MACOSX/Figure 2/panel 2C/KD-2_Cdx2/._seq9705_seq9705_RGB_Texas Red.tif
- Figure 2/panel 2C/KD-2_Cdx2/._seq9705_seq9705_RGB_Texas Red.tif
- Figure 2/panel 2C/KD-1_Cdx2/seq9709_seq9709_RGB.tif
- __MACOSX/Figure 2/panel 2C/KD-1_Cdx2/._seq9709_seq9709_RGB.tif
- Figure 2/panel 2C/KD-1_Cdx2/._seq9709_seq9709_RGB.tif
- Figure 2/panel 2C/KD-1_Cdx2/seq9709_seq9709_RGB_DAPI.tif
- __MACOSX/Figure 2/panel 2C/KD-1_Cdx2/._seq9709_seq9709_RGB_DAPI.tif
- Figure 2/panel 2C/KD-1_Cdx2/._seq9709_seq9709_RGB_DAPI.tif
- Figure 2/panel 2C/KD-1_Cdx2/seq9709_seq9709_RGB_Texas Red.tif
- __MACOSX/Figure 2/panel 2C/KD-1_Cdx2/._seq9709_seq9709_RGB_Texas Red.tif
- Figure 2/panel 2C/KD-1_Cdx2/._seq9709_seq9709_RGB_Texas Red.tif
- Figure 2/panel 2C/KD-1_Oct4/seq9701_seq9701_RGB.tif
- __MACOSX/Figure 2/panel 2C/KD-1_Oct4/._seq9701_seq9701_RGB.tif
- Figure 2/panel 2C/KD-1_Oct4/._seq9701_seq9701_RGB.tif
- Figure 2/panel 2C/KD-1_Oct4/seq9701_seq9701_RGB_Texas Red.tif
- __MACOSX/Figure 2/panel 2C/KD-1_Oct4/._seq9701_seq9701_RGB_Texas Red.tif
- Figure 2/panel 2C/KD-1_Oct4/._seq9701_seq9701_RGB_Texas Red.tif
- Figure 2/panel 2C/KD-1_Oct4/seq9701_seq9701_RGB_DAPI.tif
- __MACOSX/Figure 2/panel 2C/KD-1_Oct4/._seq9701_seq9701_RGB_DAPI.tif
- Figure 2/panel 2C/KD-1_Oct4/._seq9701_seq9701_RGB_DAPI.tif
- Figure 2/panel 2C/KD-1_Nestin/seq9704_seq9704_RGB_Texas Red.tif
- __MACOSX/Figure 2/panel 2C/KD-1_Nestin/._seq9704_seq9704_RGB_Texas Red.tif
- Figure 2/panel 2C/KD-1_Nestin/._seq9704_seq9704_RGB_Texas Red.tif
- Figure 2/panel 2C/KD-1_Nestin/seq9704_seq9704_RGB_DAPI.tif
- __MACOSX/Figure 2/panel 2C/KD-1_Nestin/._seq9704_seq9704_RGB_DAPI.tif
- Figure 2/panel 2C/KD-1_Nestin/._seq9704_seq9704_RGB_DAPI.tif
- Figure 2/panel 2C/KD-1_Nestin/seq9704_seq9704_RGB.tif
- __MACOSX/Figure 2/panel 2C/KD-1_Nestin/._seq9704_seq9704_RGB.tif
- Figure 2/panel 2C/KD-1_Nestin/._seq9704_seq9704_RGB.tif
