# Supplementary material for: Non-cell-autonomous control of mouse gastruloid development by the ultra-conserved lncRNA T-UCstem1
Source: EMBO J. 2025 Oct 31;44(24):7620–48. doi: 10.1038/s44318-025-00558-2 (PMC12706062; doi:10.1038/s44318-025-00558-2)
Supplement: Supplementary file 4 — Source data Fig. 2 [file 44318_2025_558_MOESM4_ESM.zip › Figure 2/panel 2B/panel 2B.xlsx]

## Sheet: panel 2B
domed colonies number
n=1						n=2
Clone	domed colonies number	no domed colonies number	total colonies	% domed		Clone	domed colonies number	no domed colonies number	total colonies	% domed
NT	80	0	516	0.9961		NT	121	4	692	0.9826
NT	146	0				NT	164	4
NT	116	0				NT	123	3
NT	59	0				NT	125	1
NT	113	2				NT	147	0
KD-1	32	2	148	0.9411		KD-1	68	18	430	0.8488
KD-1	36	0				KD-1	78	8
KD-1	33	0				KD-1	90	9
KD-1	24	0				KD-1	61	17
KD-1	23	0				KD-1	68	16
KD-2	95	0	414	1		KD-2	58	0	379	0.994
KD-2	64	0				KD-2	65	0
KD-2	107	0				KD-2	37	0
KD-2	56	0				KD-2	98	0
KD-2	92	0				KD-2	119	2
n=3						n=4
Clone	domed colonies number	no domed colonies number	total colonies	% domed		Clone	domed colonies number	no domed colonies number	total colonies	% domed
NT	54	0	286	1		NT	33	0	266	1
NT	64	1				NT	47	0
NT	55	0				NT	44	0
NT	54	0				NT	46	0
NT	58	0				NT	96	0
KD-1	22	6	163	0.84		KD-1	45	10	306	0.8823
KD-1	37	7				KD-1	51	7
KD-1	33	7				KD-1	52	11
KD-1	21	4				KD-1	58	7
KD-1	24	2				KD-1	64	3
KD-2	77	1	354	0.994		KD-2	31	0	164	1
KD-2	88	0				KD-2	19	0
KD-2	60	0				KD-2	40	0
KD-2	66	1				KD-2	35	0
KD-2	61	0				KD-2	39	0
n=5
Clone	domed colonies number	no domed colonies number	total colonies	% domed
NT	22	0	214	1
NT	41	0
NT	31	0
NT	34	0
NT	86	0
KD-1	41	10	203	1
KD-1	30	7
KD-1	40	11
KD-1	32	7
KD-1	60	3
KD-2	41	0	222	1
KD-2	50	0
KD-2	41	0
KD-2	42	0
KD-2	48	0
