# Supplementary material for: Non-cell-autonomous control of mouse gastruloid development by the ultra-conserved lncRNA T-UCstem1
Source: EMBO J. 2025 Oct 31;44(24):7620–48. doi: 10.1038/s44318-025-00558-2 (PMC12706062; doi:10.1038/s44318-025-00558-2)
Supplement: Supplementary file 5 — Source data Fig. 3 [file 44318_2025_558_MOESM5_ESM.zip]

Archive with 302 entries (277 files):
- Figure 3/
- __MACOSX/._Figure 3
- Figure 3/.DS_Store
- __MACOSX/Figure 3/._.DS_Store
- Figure 3/._.DS_Store
- Figure 3/panel 3A/
- Figure 3/panel 3C/
- Figure 3/panel 3B/
- Figure 3/panel 3A/KD-1_150cell.tiff
- __MACOSX/Figure 3/panel 3A/._KD-1_150cell.tiff
- Figure 3/panel 3A/._KD-1_150cell.tiff
- Figure 3/panel 3A/KD-1_200cell.tiff
- __MACOSX/Figure 3/panel 3A/._KD-1_200cell.tiff
- Figure 3/panel 3A/._KD-1_200cell.tiff
- Figure 3/panel 3A/KD-2_250cell.tiff
- __MACOSX/Figure 3/panel 3A/._KD-2_250cell.tiff
- Figure 3/panel 3A/._KD-2_250cell.tiff
- Figure 3/panel 3A/panel 3A.xlsx
- __MACOSX/Figure 3/panel 3A/._panel 3A.xlsx
- Figure 3/panel 3A/._panel 3A.xlsx
- Figure 3/panel 3A/NT_250cell.tiff
- __MACOSX/Figure 3/panel 3A/._NT_250cell.tiff
- Figure 3/panel 3A/._NT_250cell.tiff
- Figure 3/panel 3A/NT_100cell.tiff
- __MACOSX/Figure 3/panel 3A/._NT_100cell.tiff
- Figure 3/panel 3A/._NT_100cell.tiff
- Figure 3/panel 3A/NT_200cell.tiff
- __MACOSX/Figure 3/panel 3A/._NT_200cell.tiff
- Figure 3/panel 3A/._NT_200cell.tiff
- Figure 3/panel 3A/NT_150cell.tiff
- __MACOSX/Figure 3/panel 3A/._NT_150cell.tiff
- Figure 3/panel 3A/._NT_150cell.tiff
- Figure 3/panel 3A/KD-2_200cell.tiff
- __MACOSX/Figure 3/panel 3A/._KD-2_200cell.tiff
- Figure 3/panel 3A/._KD-2_200cell.tiff
- Figure 3/panel 3A/KD-2_150cell.tiff
- __MACOSX/Figure 3/panel 3A/._KD-2_150cell.tiff
- Figure 3/panel 3A/._KD-2_150cell.tiff
- Figure 3/panel 3A/._KD-2_100cell.tiff
- Figure 3/panel 3A/KD-1_100cell.tiff
- __MACOSX/Figure 3/panel 3A/._KD-1_100cell.tiff
- Figure 3/panel 3A/._KD-1_100cell.tiff
- Figure 3/panel 3A/KD-1_250cell.tiff
- __MACOSX/Figure 3/panel 3A/._KD-1_250cell.tiff
- Figure 3/panel 3A/._KD-1_250cell.tiff
- Figure 3/panel 3A/KD-2_100cell.tiff
- __MACOSX/Figure 3/panel 3A/._KD-2_100cell.tiff
- Figure 3/panel 3C/NT_Cdx2/
- Figure 3/panel 3C/KD-1_Bra/
- Figure 3/panel 3C/KD-1_Sox17/
- Figure 3/panel 3C/KD-1_Nanog/
- Figure 3/panel 3C/KD-2_Bra/
- Figure 3/panel 3C/NT_Nanog/
- Figure 3/panel 3C/.DS_Store
- __MACOSX/Figure 3/panel 3C/._.DS_Store
- Figure 3/panel 3C/._.DS_Store
- Figure 3/panel 3C/KD-2_Sox2/
- Figure 3/panel 3C/KD-2_Oct4/
- Figure 3/panel 3C/NT_Sox17/
- Figure 3/panel 3C/KD-2_Sox17/
- Figure 3/panel 3C/KD-2_e-cadh/
- Figure 3/panel 3C/NT-Bra/
- Figure 3/panel 3C/KD-2_Nanog/
- Figure 3/panel 3C/NT_Sox2/
- Figure 3/panel 3C/NT_Oct4/
- Figure 3/panel 3C/KD-2_Cdx2/
- Figure 3/panel 3C/NT-e-cadh/
- Figure 3/panel 3C/KD-1_Cdx2/
- Figure 3/panel 3C/KD-1_Sox2/
- Figure 3/panel 3C/KD-1_Oct4/
- Figure 3/panel 3C/KD-1_e-cadh/
- Figure 3/panel 3B/KD-1_150cell.tiff
- __MACOSX/Figure 3/panel 3B/._KD-1_150cell.tiff
- Figure 3/panel 3B/._KD-1_150cell.tiff
- Figure 3/panel 3B/KD-1_200cell.tiff
- __MACOSX/Figure 3/panel 3B/._KD-1_200cell.tiff
- Figure 3/panel 3B/._KD-1_200cell.tiff
- Figure 3/panel 3B/KD-2_250cell.tiff
- __MACOSX/Figure 3/panel 3B/._KD-2_250cell.tiff
- Figure 3/panel 3B/._KD-2_250cell.tiff
- Figure 3/panel 3B/KD-2_100cell.tiff
- __MACOSX/Figure 3/panel 3B/._KD-2_100cell.tiff
- Figure 3/panel 3B/._KD-2_100cell.tiff
- Figure 3/panel 3B/NT_250cell.tiff
- __MACOSX/Figure 3/panel 3B/._NT_250cell.tiff
- Figure 3/panel 3B/._NT_250cell.tiff
- Figure 3/panel 3B/NT_100cell.tiff
- __MACOSX/Figure 3/panel 3B/._NT_100cell.tiff
- Figure 3/panel 3B/._NT_100cell.tiff
- Figure 3/panel 3B/NT_200cell.tiff
- __MACOSX/Figure 3/panel 3B/._NT_200cell.tiff
- Figure 3/panel 3B/._NT_200cell.tiff
- Figure 3/panel 3B/NT_150cell.tiff
- __MACOSX/Figure 3/panel 3B/._NT_150cell.tiff
- Figure 3/panel 3B/._NT_150cell.tiff
- Figure 3/panel 3B/panel 3B.xlsx
- __MACOSX/Figure 3/panel 3B/._panel 3B.xlsx
- Figure 3/panel 3B/._panel 3B.xlsx
- Figure 3/panel 3B/KD-2_200cell.tiff
- __MACOSX/Figure 3/panel 3B/._KD-2_200cell.tiff
- Figure 3/panel 3B/._KD-2_200cell.tiff
- Figure 3/panel 3B/KD-2_150cell.tiff
- __MACOSX/Figure 3/panel 3B/._KD-2_150cell.tiff
- Figure 3/panel 3B/._KD-2_150cell.tiff
- Figure 3/panel 3B/KD-1_100cell.tiff
- __MACOSX/Figure 3/panel 3B/._KD-1_100cell.tiff
- Figure 3/panel 3B/._KD-1_100cell.tiff
- Figure 3/panel 3B/KD-1_250cell.tiff
- __MACOSX/Figure 3/panel 3B/._KD-1_250cell.tiff
- Figure 3/panel 3B/._KD-1_250cell.tiff
- Figure 3/panel 3C/NT_Cdx2/seq11117_seq11117_RGB_DAPI.tif
- __MACOSX/Figure 3/panel 3C/NT_Cdx2/._seq11117_seq11117_RGB_DAPI.tif
- Figure 3/panel 3C/NT_Cdx2/._seq11117_seq11117_RGB_DAPI.tif
- Figure 3/panel 3C/NT_Cdx2/seq11117_seq11117_RGB_TRITC.tif
- __MACOSX/Figure 3/panel 3C/NT_Cdx2/._seq11117_seq11117_RGB_TRITC.tif
- Figure 3/panel 3C/NT_Cdx2/._seq11117_seq11117_RGB_TRITC.tif
- Figure 3/panel 3C/NT_Cdx2/seq11117_seq11117_RGB.tif
- __MACOSX/Figure 3/panel 3C/NT_Cdx2/._seq11117_seq11117_RGB.tif
- Figure 3/panel 3C/NT_Cdx2/._seq11117_seq11117_RGB.tif
- Figure 3/panel 3C/KD-1_Bra/seq8961_seq8961_RGB.tif
- __MACOSX/Figure 3/panel 3C/KD-1_Bra/._seq8961_seq8961_RGB.tif
- Figure 3/panel 3C/KD-1_Bra/._seq8961_seq8961_RGB.tif
- Figure 3/panel 3C/KD-1_Bra/seq8961_seq8961_RGB_DAPI.tif
- __MACOSX/Figure 3/panel 3C/KD-1_Bra/._seq8961_seq8961_RGB_DAPI.tif
- Figure 3/panel 3C/KD-1_Bra/._seq8961_seq8961_RGB_DAPI.tif
- Figure 3/panel 3C/KD-1_Bra/seq8961_seq8961_RGB_Texas Red.tif
- __MACOSX/Figure 3/panel 3C/KD-1_Bra/._seq8961_seq8961_RGB_Texas Red.tif
- Figure 3/panel 3C/KD-1_Bra/._seq8961_seq8961_RGB_Texas Red.tif
- Figure 3/panel 3C/KD-1_Sox17/seq11137_seq11137_RGB.tif
- __MACOSX/Figure 3/panel 3C/KD-1_Sox17/._seq11137_seq11137_RGB.tif
- Figure 3/panel 3C/KD-1_Sox17/._seq11137_seq11137_RGB.tif
- Figure 3/panel 3C/KD-1_Sox17/seq11137_seq11137_RGB_DAPI.tif
- __MACOSX/Figure 3/panel 3C/KD-1_Sox17/._seq11137_seq11137_RGB_DAPI.tif
- Figure 3/panel 3C/KD-1_Sox17/._seq11137_seq11137_RGB_DAPI.tif
- Figure 3/panel 3C/KD-1_Sox17/seq11137_seq11137_RGB_TRITC.tif
- __MACOSX/Figure 3/panel 3C/KD-1_Sox17/._seq11137_seq11137_RGB_TRITC.tif
- Figure 3/panel 3C/KD-1_Sox17/._seq11137_seq11137_RGB_TRITC.tif
- Figure 3/panel 3C/KD-1_Nanog/seq11132_seq11132_RGB_TRITC.tif
- __MACOSX/Figure 3/panel 3C/KD-1_Nanog/._seq11132_seq11132_RGB_TRITC.tif
- Figure 3/panel 3C/KD-1_Nanog/._seq11132_seq11132_RGB_TRITC.tif
- Figure 3/panel 3C/KD-1_Nanog/seq11132_seq11132_RGB_DAPI.tif
- __MACOSX/Figure 3/panel 3C/KD-1_Nanog/._seq11132_seq11132_RGB_DAPI.tif
- Figure 3/panel 3C/KD-1_Nanog/._seq11132_seq11132_RGB_DAPI.tif
- Figure 3/panel 3C/KD-1_Nanog/seq11132_seq11132_RGB.tif
- __MACOSX/Figure 3/panel 3C/KD-1_Nanog/._seq11132_seq11132_RGB.tif
- Figure 3/panel 3C/KD-1_Nanog/._seq11132_seq11132_RGB.tif
- Figure 3/panel 3C/KD-2_Bra/image0146_image0146_RGB_DAPI.tif
- __MACOSX/Figure 3/panel 3C/KD-2_Bra/._image0146_image0146_RGB_DAPI.tif
- Figure 3/panel 3C/KD-2_Bra/._image0146_image0146_RGB_DAPI.tif
- Figure 3/panel 3C/KD-2_Bra/image0146_image0146_RGB_Texas Red.tif
- __MACOSX/Figure 3/panel 3C/KD-2_Bra/._image0146_image0146_RGB_Texas Red.tif
- Figure 3/panel 3C/KD-2_Bra/._image0146_image0146_RGB_Texas Red.tif
- Figure 3/panel 3C/KD-2_Bra/image0146_image0146_RGB.tif
- __MACOSX/Figure 3/panel 3C/KD-2_Bra/._image0146_image0146_RGB.tif
- Figure 3/panel 3C/KD-2_Bra/._image0146_image0146_RGB.tif
- Figure 3/panel 3C/NT_Nanog/seq11128_seq11128_RGB_DAPI.tif
- __MACOSX/Figure 3/panel 3C/NT_Nanog/._seq11128_seq11128_RGB_DAPI.tif
- Figure 3/panel 3C/NT_Nanog/._seq11128_seq11128_RGB_DAPI.tif
- Figure 3/panel 3C/NT_Nanog/seq11128_seq11128_RGB.tif
- __MACOSX/Figure 3/panel 3C/NT_Nanog/._seq11128_seq11128_RGB.tif
- Figure 3/panel 3C/NT_Nanog/._seq11128_seq11128_RGB.tif
- Figure 3/panel 3C/NT_Nanog/seq11128_seq11128_RGB_TRITC.tif
- __MACOSX/Figure 3/panel 3C/NT_Nanog/._seq11128_seq11128_RGB_TRITC.tif
- Figure 3/panel 3C/NT_Nanog/._seq11128_seq11128_RGB_TRITC.tif
- Figure 3/panel 3C/KD-2_Sox2/.DS_Store
- __MACOSX/Figure 3/panel 3C/KD-2_Sox2/._.DS_Store
- Figure 3/panel 3C/KD-2_Sox2/._.DS_Store
- Figure 3/panel 3C/KD-2_Sox2/image0139_image0139_RGB.tif
- __MACOSX/Figure 3/panel 3C/KD-2_Sox2/._image0139_image0139_RGB.tif
- Figure 3/panel 3C/KD-2_Sox2/._image0139_image0139_RGB.tif
- Figure 3/panel 3C/KD-2_Sox2/image0139_image0139_RGB_DAPI.tif
- __MACOSX/Figure 3/panel 3C/KD-2_Sox2/._image0139_image0139_RGB_DAPI.tif
- Figure 3/panel 3C/KD-2_Sox2/._image0139_image0139_RGB_DAPI.tif
- Figure 3/panel 3C/KD-2_Sox2/image0139_image0139_RGB_Texas Red.tif
- __MACOSX/Figure 3/panel 3C/KD-2_Sox2/._image0139_image0139_RGB_Texas Red.tif
- Figure 3/panel 3C/KD-2_Sox2/._image0139_image0139_RGB_Texas Red.tif
- Figure 3/panel 3C/KD-2_Oct4/seq8979_seq8979_RGB_DAPI.tif
- __MACOSX/Figure 3/panel 3C/KD-2_Oct4/._seq8979_seq8979_RGB_DAPI.tif
- Figure 3/panel 3C/KD-2_Oct4/._seq8979_seq8979_RGB_DAPI.tif
- Figure 3/panel 3C/KD-2_Oct4/seq8979_seq8979_RGB_Texas Red.tif
- __MACOSX/Figure 3/panel 3C/KD-2_Oct4/._seq8979_seq8979_RGB_Texas Red.tif
- Figure 3/panel 3C/KD-2_Oct4/._seq8979_seq8979_RGB_Texas Red.tif
- Figure 3/panel 3C/KD-2_Oct4/seq8979_seq8979_RGB.tif
- __MACOSX/Figure 3/panel 3C/KD-2_Oct4/._seq8979_seq8979_RGB.tif
- Figure 3/panel 3C/KD-2_Oct4/._seq8979_seq8979_RGB.tif
- Figure 3/panel 3C/NT_Sox17/image0128_image0128_RGB_DAPI.tif
- __MACOSX/Figure 3/panel 3C/NT_Sox17/._image0128_image0128_RGB_DAPI.tif
- Figure 3/panel 3C/NT_Sox17/._image0128_image0128_RGB_DAPI.tif
- Figure 3/panel 3C/NT_Sox17/image0128_image0128_RGB_Texas Red.tif
- __MACOSX/Figure 3/panel 3C/NT_Sox17/._image0128_image0128_RGB_Texas Red.tif
- Figure 3/panel 3C/NT_Sox17/._image0128_image0128_RGB_Texas Red.tif
- Figure 3/panel 3C/NT_Sox17/image0128_image0128_RGB.tif
- __MACOSX/Figure 3/panel 3C/NT_Sox17/._image0128_image0128_RGB.tif
- Figure 3/panel 3C/NT_Sox17/._image0128_image0128_RGB.tif
- Figure 3/panel 3C/KD-2_Sox17/image0132_image0132_RGB_Texas Red.tif
- __MACOSX/Figure 3/panel 3C/KD-2_Sox17/._image0132_image0132_RGB_Texas Red.tif
- Figure 3/panel 3C/KD-2_Sox17/._image0132_image0132_RGB_Texas Red.tif
- Figure 3/panel 3C/KD-2_Sox17/image0132_image0132_RGB_DAPI.tif
- __MACOSX/Figure 3/panel 3C/KD-2_Sox17/._image0132_image0132_RGB_DAPI.tif
- Figure 3/panel 3C/KD-2_Sox17/._image0132_image0132_RGB_DAPI.tif
- Figure 3/panel 3C/KD-2_Sox17/image0132_image0132_RGB.tif
- __MACOSX/Figure 3/panel 3C/KD-2_Sox17/._image0132_image0132_RGB.tif
- Figure 3/panel 3C/KD-2_Sox17/._image0132_image0132_RGB.tif
- Figure 3/panel 3C/KD-2_e-cadh/seq9125_seq9125_RGB_FITC.tif
- __MACOSX/Figure 3/panel 3C/KD-2_e-cadh/._seq9125_seq9125_RGB_FITC.tif
- Figure 3/panel 3C/KD-2_e-cadh/._seq9125_seq9125_RGB_FITC.tif
- Figure 3/panel 3C/KD-2_e-cadh/seq9125_seq9125_RGB.tif
- __MACOSX/Figure 3/panel 3C/KD-2_e-cadh/._seq9125_seq9125_RGB.tif
- Figure 3/panel 3C/KD-2_e-cadh/._seq9125_seq9125_RGB.tif
- Figure 3/panel 3C/KD-2_e-cadh/seq9125_seq9125_RGB_DAPI.tif
- __MACOSX/Figure 3/panel 3C/KD-2_e-cadh/._seq9125_seq9125_RGB_DAPI.tif
- Figure 3/panel 3C/KD-2_e-cadh/._seq9125_seq9125_RGB_DAPI.tif
- Figure 3/panel 3C/NT-Bra/seq8958_seq8958_RGB_DAPI.tif
- __MACOSX/Figure 3/panel 3C/NT-Bra/._seq8958_seq8958_RGB_DAPI.tif
- Figure 3/panel 3C/NT-Bra/._seq8958_seq8958_RGB_DAPI.tif
- Figure 3/panel 3C/NT-Bra/seq8958_seq8958_RGB_Texas Red.tif
- __MACOSX/Figure 3/panel 3C/NT-Bra/._seq8958_seq8958_RGB_Texas Red.tif
- Figure 3/panel 3C/NT-Bra/._seq8958_seq8958_RGB_Texas Red.tif
- Figure 3/panel 3C/NT-Bra/seq8958_seq8958_RGB.tif
- __MACOSX/Figure 3/panel 3C/NT-Bra/._seq8958_seq8958_RGB.tif
- Figure 3/panel 3C/NT-Bra/._seq8958_seq8958_RGB.tif
- Figure 3/panel 3C/KD-2_Nanog/image0140_image0140_RGB.tif
- __MACOSX/Figure 3/panel 3C/KD-2_Nanog/._image0140_image0140_RGB.tif
- Figure 3/panel 3C/KD-2_Nanog/._image0140_image0140_RGB.tif
- Figure 3/panel 3C/KD-2_Nanog/image0140_image0140_RGB_DAPI.tif
- __MACOSX/Figure 3/panel 3C/KD-2_Nanog/._image0140_image0140_RGB_DAPI.tif
- Figure 3/panel 3C/KD-2_Nanog/._image0140_image0140_RGB_DAPI.tif
- Figure 3/panel 3C/KD-2_Nanog/image0140_image0140_RGB_Texas Red.tif
- __MACOSX/Figure 3/panel 3C/KD-2_Nanog/._image0140_image0140_RGB_Texas Red.tif
- Figure 3/panel 3C/KD-2_Nanog/._image0140_image0140_RGB_Texas Red.tif
- Figure 3/panel 3C/NT_Sox2/seq11141_seq11141_RGB.tif
- __MACOSX/Figure 3/panel 3C/NT_Sox2/._seq11141_seq11141_RGB.tif
- Figure 3/panel 3C/NT_Sox2/._seq11141_seq11141_RGB.tif
- Figure 3/panel 3C/NT_Sox2/seq11141_seq11141_RGB_TRITC.tif
- __MACOSX/Figure 3/panel 3C/NT_Sox2/._seq11141_seq11141_RGB_TRITC.tif
- Figure 3/panel 3C/NT_Sox2/._seq11141_seq11141_RGB_TRITC.tif
- Figure 3/panel 3C/NT_Sox2/seq11141_seq11141_RGB_DAPI.tif
- __MACOSX/Figure 3/panel 3C/NT_Sox2/._seq11141_seq11141_RGB_DAPI.tif
- Figure 3/panel 3C/NT_Sox2/._seq11141_seq11141_RGB_DAPI.tif
- Figure 3/panel 3C/NT_Oct4/seq8972_seq8972_RGB.tif
- __MACOSX/Figure 3/panel 3C/NT_Oct4/._seq8972_seq8972_RGB.tif
- Figure 3/panel 3C/NT_Oct4/._seq8972_seq8972_RGB.tif
- Figure 3/panel 3C/NT_Oct4/seq8972_seq8972_RGB_DAPI.tif
- __MACOSX/Figure 3/panel 3C/NT_Oct4/._seq8972_seq8972_RGB_DAPI.tif
- Figure 3/panel 3C/NT_Oct4/._seq8972_seq8972_RGB_DAPI.tif
- Figure 3/panel 3C/NT_Oct4/seq8972_seq8972_RGB_Texas Red.tif
- __MACOSX/Figure 3/panel 3C/NT_Oct4/._seq8972_seq8972_RGB_Texas Red.tif
- Figure 3/panel 3C/NT_Oct4/._seq8972_seq8972_RGB_Texas Red.tif
- Figure 3/panel 3C/KD-2_Cdx2/image0137_image0137_RGB.tif
- __MACOSX/Figure 3/panel 3C/KD-2_Cdx2/._image0137_image0137_RGB.tif
- Figure 3/panel 3C/KD-2_Cdx2/._image0137_image0137_RGB.tif
- Figure 3/panel 3C/KD-2_Cdx2/image0137_image0137_RGB_Texas Red.tif
- __MACOSX/Figure 3/panel 3C/KD-2_Cdx2/._image0137_image0137_RGB_Texas Red.tif
- Figure 3/panel 3C/KD-2_Cdx2/._image0137_image0137_RGB_Texas Red.tif
- Figure 3/panel 3C/KD-2_Cdx2/image0137_image0137_RGB_DAPI.tif
- __MACOSX/Figure 3/panel 3C/KD-2_Cdx2/._image0137_image0137_RGB_DAPI.tif
- Figure 3/panel 3C/KD-2_Cdx2/._image0137_image0137_RGB_DAPI.tif
- Figure 3/panel 3C/NT-e-cadh/seq9124_seq9124_RGB.tif
- __MACOSX/Figure 3/panel 3C/NT-e-cadh/._seq9124_seq9124_RGB.tif
- Figure 3/panel 3C/NT-e-cadh/._seq9124_seq9124_RGB.tif
- Figure 3/panel 3C/NT-e-cadh/seq9124_seq9124_RGB_FITC.tif
- __MACOSX/Figure 3/panel 3C/NT-e-cadh/._seq9124_seq9124_RGB_FITC.tif
- Figure 3/panel 3C/NT-e-cadh/._seq9124_seq9124_RGB_FITC.tif
- Figure 3/panel 3C/NT-e-cadh/seq9124_seq9124_RGB_DAPI.tif
- __MACOSX/Figure 3/panel 3C/NT-e-cadh/._seq9124_seq9124_RGB_DAPI.tif
- Figure 3/panel 3C/NT-e-cadh/._seq9124_seq9124_RGB_DAPI.tif
- Figure 3/panel 3C/KD-1_Cdx2/image0138_image0138_RGB.tif
- __MACOSX/Figure 3/panel 3C/KD-1_Cdx2/._image0138_image0138_RGB.tif
- Figure 3/panel 3C/KD-1_Cdx2/._image0138_image0138_RGB.tif
- Figure 3/panel 3C/KD-1_Cdx2/image0138_image0138_RGB_Texas Red.tif
- __MACOSX/Figure 3/panel 3C/KD-1_Cdx2/._image0138_image0138_RGB_Texas Red.tif
- Figure 3/panel 3C/KD-1_Cdx2/._image0138_image0138_RGB_Texas Red.tif
- Figure 3/panel 3C/KD-1_Cdx2/image0138_image0138_RGB_DAPI.tif
- __MACOSX/Figure 3/panel 3C/KD-1_Cdx2/._image0138_image0138_RGB_DAPI.tif
- Figure 3/panel 3C/KD-1_Cdx2/._image0138_image0138_RGB_DAPI.tif
- Figure 3/panel 3C/KD-1_Sox2/seq11145_seq11145_RGB_TRITC.tif
- __MACOSX/Figure 3/panel 3C/KD-1_Sox2/._seq11145_seq11145_RGB_TRITC.tif
- Figure 3/panel 3C/KD-1_Sox2/._seq11145_seq11145_RGB_TRITC.tif
- Figure 3/panel 3C/KD-1_Sox2/seq11145_seq11145_RGB_DAPI.tif
- __MACOSX/Figure 3/panel 3C/KD-1_Sox2/._seq11145_seq11145_RGB_DAPI.tif
- Figure 3/panel 3C/KD-1_Sox2/._seq11145_seq11145_RGB_DAPI.tif
- Figure 3/panel 3C/KD-1_Sox2/seq11145_seq11145_RGB.tif
- __MACOSX/Figure 3/panel 3C/KD-1_Sox2/._seq11145_seq11145_RGB.tif
- Figure 3/panel 3C/KD-1_Sox2/._seq11145_seq11145_RGB.tif
- Figure 3/panel 3C/KD-1_Oct4/seq8976_seq8976_RGB_Texas Red.tif
- __MACOSX/Figure 3/panel 3C/KD-1_Oct4/._seq8976_seq8976_RGB_Texas Red.tif
- Figure 3/panel 3C/KD-1_Oct4/._seq8976_seq8976_RGB_Texas Red.tif
- Figure 3/panel 3C/KD-1_Oct4/seq8976_seq8976_RGB_DAPI.tif
- __MACOSX/Figure 3/panel 3C/KD-1_Oct4/._seq8976_seq8976_RGB_DAPI.tif
- Figure 3/panel 3C/KD-1_Oct4/._seq8976_seq8976_RGB_DAPI.tif
- Figure 3/panel 3C/KD-1_Oct4/seq8976_seq8976_RGB.tif
- __MACOSX/Figure 3/panel 3C/KD-1_Oct4/._seq8976_seq8976_RGB.tif
- Figure 3/panel 3C/KD-1_Oct4/._seq8976_seq8976_RGB.tif
- Figure 3/panel 3C/KD-1_e-cadh/seq9121_seq9121_RGB_DAPI.tif
- __MACOSX/Figure 3/panel 3C/KD-1_e-cadh/._seq9121_seq9121_RGB_DAPI.tif
- Figure 3/panel 3C/KD-1_e-cadh/._seq9121_seq9121_RGB_DAPI.tif
- Figure 3/panel 3C/KD-1_e-cadh/seq9121_seq9121_RGB.tif
- __MACOSX/Figure 3/panel 3C/KD-1_e-cadh/._seq9121_seq9121_RGB.tif
- Figure 3/panel 3C/KD-1_e-cadh/._seq9121_seq9121_RGB.tif
- Figure 3/panel 3C/KD-1_e-cadh/seq9121_seq9121_RGB_FITC.tif
[truncated: 2 more entries]
