# Supplementary material for: Non-cell-autonomous control of mouse gastruloid development by the ultra-conserved lncRNA T-UCstem1
Source: EMBO J. 2025 Oct 31;44(24):7620–48. doi: 10.1038/s44318-025-00558-2 (PMC12706062; doi:10.1038/s44318-025-00558-2)
Supplement: Supplementary file 5 — Source data Fig. 3 [file 44318_2025_558_MOESM5_ESM.zip › Figure 3/panel 3A/panel 3A.xlsx]

## Sheet: panel 3A
diameter analysis (µm)
n=1
Cond	Clone	Diameters		Cond	Clone	Diameters		Cond	Clone	Diameters		Cond	Clone	Diameters
100 cell/well	NT	127		150 cell/well	NT	130		200 cell/well	NT	127		250 cell/well	NT	149
	NT	109			NT	132			NT	138			NT	153
	NT	118			NT	110			NT	137			NT	146
	NT	131			NT	118			NT	127			NT	146
	NT	117			NT	133			NT	138			NT	145
	NT	112			NT	123			NT	137			NT	142
	NT	130			NT	145			NT	145			NT	149
	NT	131			NT	125			NT	130			NT	142
	NT	118			NT	131			NT	127			NT	149
	NT	108			NT	103			NT	132			NT	144
	KD-1	110			KD-1	113			KD-1	139			KD-1	145
	KD-1	115			KD-1	118			KD-1	132			KD-1	168
	KD-1	111			KD-1	125			KD-1	147			KD-1	154
	KD-1	114			KD-1	136			KD-1	138			KD-1	153
	KD-1	117			KD-1	139			KD-1	137			KD-1	150
	KD-1	111			KD-1	134			KD-1	142			KD-1	168
	KD-1	111			KD-1	118.5			KD-1	148			KD-1	155
	KD-1	111			KD-1	121.5			KD-1	152			KD-1	161
	KD-1	112			KD-1	124.5			KD-1	154			KD-1	158
	KD-1	106			KD-1	125.5			KD-1	149			KD-1	164
	KD-2	106			KD-2	121			KD-2	141			KD-2	151
	KD-2	95			KD-2	113			KD-2	137			KD-2	144
	KD-2	108			KD-2	131			KD-2	142			KD-2	154
	KD-2	109			KD-2	127			KD-2	144			KD-2	149
	KD-2	104			KD-2	139			KD-2	140			KD-2	152
	KD-2	118			KD-2	125			KD-2	142			KD-2	144
	KD-2	107			KD-2	135			KD-2	143			KD-2	150
	KD-2	116			KD-2	138			KD-2	138			KD-2	161
	KD-2	109			KD-2	127			KD-2	145			KD-2	155
	KD-2	117			KD-2	114			KD-2	144			KD-2	152
n=2
Cond	Clone	Diameters		Cond	Clone	Diameters		Cond	Clone	Diameters		Cond	Clone	Diameters
100 cell/well	NT	113		150 cell/well	NT	127		200 cell/well	NT	124		250 cell/well	NT	139
	NT	117			NT	138			NT	124			NT	140
	NT	118			NT	140			NT	118			NT	142
	NT	120			NT	124			NT	132			NT	143
	NT	122			NT	121			NT	123			NT	145
	NT	125			NT	132			NT	138			NT	145
	NT	127			NT	138			NT	139			NT	147
	NT	132			NT	101			NT	124			NT	148
	NT	136			NT	115			NT	117			NT	150
	NT	140			NT	133			NT	123			NT	151
	KD-1	108			KD-1	138			KD-1	155			KD-1	163
	KD-1	110			KD-1	126			KD-1	142			KD-1	159
	KD-1	111			KD-1	129			KD-1	144			KD-1	157
	KD-1	112			KD-1	137			KD-1	133			KD-1	155
	KD-1	112			KD-1	128			KD-1	140			KD-1	147
	KD-1	113			KD-1	123			KD-1	145			KD-1	152
	KD-1	113			KD-1	120			KD-1	135			KD-1	154
	KD-1	114			KD-1	134			KD-1	147			KD-1	166
	KD-1	115			KD-1	131			KD-1	139			KD-1	160
	KD-1	116			KD-1	135			KD-1	142			KD-1	144
	KD-2	112			KD-2	123			KD-2	140			KD-2	153
	KD-2	108			KD-2	123			KD-2	146			KD-2	149
	KD-2	113			KD-2	129			KD-2	142			KD-2	148
	KD-2	120			KD-2	110			KD-2	139			KD-2	154
	KD-2	107			KD-2	111			KD-2	144			KD-2	156
	KD-2	107			KD-2	122			KD-2	138			KD-2	156
	KD-2	120			KD-2	118			KD-2	142			KD-2	147
	KD-2	114			KD-2	130			KD-2	137			KD-2	150
	KD-2	106			KD-2	119			KD-2	138			KD-2	153
	KD-2	113			KD-2	114			KD-2	142			KD-2	156
