# Supplementary material for: Non-cell-autonomous control of mouse gastruloid development by the ultra-conserved lncRNA T-UCstem1
Source: EMBO J. 2025 Oct 31;44(24):7620–48. doi: 10.1038/s44318-025-00558-2 (PMC12706062; doi:10.1038/s44318-025-00558-2)
Supplement: Supplementary file 5 — Source data Fig. 3 [file 44318_2025_558_MOESM5_ESM.zip › Figure 3/panel 3B/panel 3B.xlsx]

## Sheet: panel 3B
morphological analysis (µm)
n=1
Cond	Clone	Lenght	Width	Elongation index		Cond	Clone	Lenght	Width	Elongation index		Cond	Clone	Lenght	Width	Elongation index		Cond	Clone	Lenght	Width	Elongation index
100 cell/well	NT	207	177	1.16949		150 cell/well	NT	244	89	2.74157		200 cell/well	NT	253	107	2.36449		250 cell/well	NT	352	123	2.86179
	NT	202	66	3.06061			NT	251	89	2.82022			NT	274	123	2.22764			NT	279	130	2.14615
	NT	207	85	2.43529			NT	304	99	3.07071			NT	269	104	2.58654			NT	255	139	1.83453
	NT	270	132	2.04545			NT	289	109	2.65138			NT	327	115	2.84348			NT	314	142	2.21127
	NT	273	98	2.78571			NT	264	126	2.09524			NT	277	85	3.25882			NT	334	158	2.11392
	NT	204	91	2.24176			NT	223	94	2.37234			NT	294	136	2.16176			NT	346	126	2.74603
	NT	164	65	2.52308			NT	240	102	2.35294			NT	258	108	2.38889			NT	380	126	3.01587
	NT	200	84	2.38095			NT	255	130	1.96154			NT	318	112	2.83929			NT	386	115	3.35652
	NT	216	100	2.16			NT	243	127	1.91339			NT	324	113	2.86726			NT	341	131	2.60305
	NT	210	80	2.625			NT	250	115	2.17391			NT	298	112	2.66071			NT	315	130	2.42308
	KD-1	208	188	1.10638			KD-1	280	140	2			KD-1	297	195	1.52308			KD-1	277	214	1.29439
	KD-1	186	180	1.03333			KD-1	269	150	1.79333			KD-1	275	170	1.61765			KD-1	276	199	1.38693
	KD-1	196	195	1.00513			KD-1	185	123	1.50407			KD-1	300	142	2.11268			KD-1	368	211	1.74408
	KD-1	211	209	1.00957			KD-1	206	98	2.10204			KD-1	272	173	1.57225			KD-1	301	241	1.24896
	KD-1	239	124	1.92742			KD-1	200	169	1.18343			KD-1	248	151	1.64238			KD-1	324	191	1.69634
	KD-1	183	120	1.525			KD-1	207	119	1.7395			KD-1	271	157	1.72611			KD-1	263	238	1.10504
	KD-1	179	148	1.20946			KD-1	203	123	1.65041			KD-1	252	175	1.44			KD-1	286	165	1.73333
	KD-1	145	101	1.43564			KD-1	220	166	1.3253			KD-1	303	136	2.22794			KD-1	295	182	1.62088
	KD-1	167	130	1.28462			KD-1	249	230	1.08261			KD-1	275	189	1.45503			KD-1	247	192	1.28646
	KD-1	200	190	1.05263			KD-1	226	144	1.56944			KD-1	204	190	1.07368			KD-1	308	188	1.6383
	KD-2	169	155	1.09032			KD-2	239	118	2.02542			KD-2	277	153	1.81046			KD-2	276	179	1.5419
	KD-2	194	114	1.70175			KD-2	236	148	1.59459			KD-2	334	186	1.7957			KD-2	274	189	1.44974
	KD-2	149	132	1.12879			KD-2	256	148	1.72973			KD-2	313	190	1.64737			KD-2	287	176	1.63068
	KD-2	96	100	0.96			KD-2	196	119	1.64706			KD-2	304	190	1.6			KD-2	353	220	1.60455
	KD-2	195	111	1.75676			KD-2	375	131	2.8626			KD-2	287	131	2.19084			KD-2	307	187	1.64171
	KD-2	233	124	1.87903			KD-2	236	165	1.4303			KD-2	186	182	1.02198			KD-2	272	182	1.49451
	KD-2	140	86	1.62791			KD-2	248	151	1.64238			KD-2	278	174	1.5977			KD-2	278	198	1.40404
	KD-2	122	112	1.08929			KD-2	169	118	1.4322			KD-2	261	160	1.63125			KD-2	279	175	1.59429
	KD-2	130	119	1.09244			KD-2	221	119	1.85714			KD-2	284	201	1.41294			KD-2	319	210	1.51905
	KD-2	200	114	1.75439			KD-2	240	150	1.6			KD-2	292	186	1.56989			KD-2	270	188	1.43617
n=2
Cond	Clone	Lenght	Width	Elongation index		Cond	Clone	Lenght	Width	Elongation index		Cond	Clone	Lenght	Width	Elongation index		Cond	Clone	Lenght	Width	Elongation index
100 cell/well	NT	208	178	1.2		150 cell/well	NT	243	89	2.7		200 cell/well	NT	252	105	2.4		250 cell/well	NT	356	125	2.9
	NT	198	65	3			NT	256	88	2.9			NT	271	124	2.2			NT	283	129	2.2
	NT	210	84	2.5			NT	307	97	3.2			NT	273	105	2.6			NT	253	137	1.8
	NT	264	134	2			NT	290	111	2.6			NT	325	115	2.8			NT	309	142	2.2
	NT	276	100	2.8			NT	260	128	2			NT	275	86	3.2			NT	330	161	2.1
	NT	208	89	2.3			NT	220	95	2.3			NT	295	136	2.2			NT	345	125	2.8
	NT	161	64	2.5			NT	236	101	2.3			NT	254	108	2.4			NT	385	127	3
	NT	203	86	2.4			NT	259	128	2			NT	322	112	2.9			NT	392	116	3.4
	NT	218	99	2.2			NT	244	128	1.9			NT	318	111	2.9			NT	334	130	2.6
	NT	208	79	2.6			NT	252	115	2.2			NT	304	110	2.8			NT	315	131	2.4
	KD-1	210	190	1.1			KD-1	279	142	2			KD-1	301	193	1.6			KD-1	278	212	1.3
	KD-1	188	182	1			KD-1	272	152	1.8			KD-1	272	172	1.6			KD-1	275	198	1.4
	KD-1	200	193	1			KD-1	186	124	1.5			KD-1	302	143	2.1			KD-1	365	213	1.7
	KD-1	214	212	1			KD-1	208	97	2.1			KD-1	267	171	1.6			KD-1	303	242	1.3
	KD-1	241	123	2			KD-1	198	172	1.2			KD-1	249	149	1.7			KD-1	319	189	1.7
	KD-1	181	122	1.5			KD-1	209	121	1.7			KD-1	270	159	1.7			KD-1	259	239	1.1
	KD-1	181	145	1.2			KD-1	206	122	1.7			KD-1	256	177	1.4			KD-1	287	166	1.7
	KD-1	144	100	1.4			KD-1	221	168	1.3			KD-1	299	137	2.2			KD-1	296	181	1.6
	KD-1	165	131	1.3			KD-1	253	227	1.1			KD-1	270	188	1.4			KD-1	245	191	1.3
	KD-1	198	189	1			KD-1	223	142	1.6			KD-1	206	193	1.1			KD-1	310	189	1.6
	KD-2	172	153	1.1			KD-2	241	119	2			KD-2	280	156	1.8			KD-2	277	180	1.5
	KD-2	192	113	1.7			KD-2	237	145	1.6			KD-2	329	183	1.8			KD-2	271	191	1.4
	KD-2	148	134	1.1			KD-2	255	147	1.7			KD-2	316	189	1.7			KD-2	290	177	1.6
	KD-2	97	98	1			KD-2	193	120	1.6			KD-2	303	190	1.6			KD-2	358	217	1.6
	KD-2	197	113	1.7			KD-2	370	129	2.9			KD-2	290	131	2.2			KD-2	307	185	1.7
	KD-2	231	122	1.9			KD-2	237	167	1.4			KD-2	189	179	1.1			KD-2	273	184	1.5
	KD-2	142	87	1.6			KD-2	246	149	1.7			KD-2	273	175	1.6			KD-2	282	196	1.4
	KD-2	121	113	1.1			KD-2	172	119	1.4			KD-2	262	161	1.6			KD-2	280	176	1.6
	KD-2	128	117	1.1			KD-2	224	118	1.9			KD-2	287	200	1.4			KD-2	320	209	1.5
	KD-2	202	113	1.8			KD-2	238	151	1.6			KD-2	294	186	1.6			KD-2	269	187	1.4
