# Supplementary material for: Non-cell-autonomous control of mouse gastruloid development by the ultra-conserved lncRNA T-UCstem1
Source: EMBO J. 2025 Oct 31;44(24):7620–48. doi: 10.1038/s44318-025-00558-2 (PMC12706062; doi:10.1038/s44318-025-00558-2)
Supplement: Supplementary file 6 — Source data Fig. 4 [file 44318_2025_558_MOESM6_ESM.zip]

Archive with 424 entries (385 files):
- Figure 4/
- __MACOSX/._Figure 4
- Figure 4/.DS_Store
- __MACOSX/Figure 4/._.DS_Store
- Figure 4/._.DS_Store
- Figure 4/panel 4A/
- Figure 4/panel 4B/
- Figure 4/panel 4A/KD-1_6uM.tiff
- __MACOSX/Figure 4/panel 4A/._KD-1_6uM.tiff
- Figure 4/panel 4A/._KD-1_6uM.tiff
- Figure 4/panel 4A/NT_3uM.tiff
- __MACOSX/Figure 4/panel 4A/._NT_3uM.tiff
- Figure 4/panel 4A/._NT_3uM.tiff
- Figure 4/panel 4A/KD-2_5uM.tiff
- __MACOSX/Figure 4/panel 4A/._KD-2_5uM.tiff
- Figure 4/panel 4A/._KD-2_5uM.tiff
- Figure 4/panel 4A/KD-1_4uM.tiff
- __MACOSX/Figure 4/panel 4A/._KD-1_4uM.tiff
- Figure 4/panel 4A/._KD-1_4uM.tiff
- Figure 4/panel 4A/panel 4A.xlsx
- __MACOSX/Figure 4/panel 4A/._panel 4A.xlsx
- Figure 4/panel 4A/._panel 4A.xlsx
- Figure 4/panel 4A/KD-2_3uM.tiff
- __MACOSX/Figure 4/panel 4A/._KD-2_3uM.tiff
- Figure 4/panel 4A/._KD-2_3uM.tiff
- Figure 4/panel 4A/NT_5uM.tiff
- __MACOSX/Figure 4/panel 4A/._NT_5uM.tiff
- Figure 4/panel 4A/._NT_5uM.tiff
- Figure 4/panel 4A/KD-2_4uM.tiff
- __MACOSX/Figure 4/panel 4A/._KD-2_4uM.tiff
- Figure 4/panel 4A/._KD-2_4uM.tiff
- Figure 4/panel 4A/KD-1_5uM.tiff
- __MACOSX/Figure 4/panel 4A/._KD-1_5uM.tiff
- Figure 4/panel 4A/._KD-1_5uM.tiff
- Figure 4/panel 4A/KD-2_6uM.tiff
- __MACOSX/Figure 4/panel 4A/._KD-2_6uM.tiff
- Figure 4/panel 4A/._KD-2_6uM.tiff
- Figure 4/panel 4A/NT_4uM.tiff
- __MACOSX/Figure 4/panel 4A/._NT_4uM.tiff
- Figure 4/panel 4A/._NT_4uM.tiff
- Figure 4/panel 4A/KD-1_3uM.tiff
- __MACOSX/Figure 4/panel 4A/._KD-1_3uM.tiff
- Figure 4/panel 4A/._KD-1_3uM.tiff
- Figure 4/panel 4A/NT_6uM.tiff
- __MACOSX/Figure 4/panel 4A/._NT_6uM.tiff
- Figure 4/panel 4A/._NT_6uM.tiff
- Figure 4/panel 4B/NT_Cdx2_3uM/
- Figure 4/panel 4B/KD-2_Bra_5uM/
- Figure 4/panel 4B/KD-2_Oct4_3uM/
- Figure 4/panel 4B/KD-1_Bra_6uM/
- Figure 4/panel 4B/KD-1_Nanog_5uM/
- __MACOSX/Figure 4/panel 4B/._KD-1_Nanog_5uM
- Figure 4/panel 4B/KD-1_Cdx2_6uM/
- Figure 4/panel 4B/.DS_Store
- __MACOSX/Figure 4/panel 4B/._.DS_Store
- Figure 4/panel 4B/._.DS_Store
- Figure 4/panel 4B/KD-1_Oct4_5uM/
- Figure 4/panel 4B/NT_Nanog_6uM/
- __MACOSX/Figure 4/panel 4B/._NT_Nanog_6uM
- Figure 4/panel 4B/KD-2_Bra_6uM/
- Figure 4/panel 4B/NT_Oct4_3uM/
- Figure 4/panel 4B/KD-2_Cdx2_3uM/
- Figure 4/panel 4B/NT_Bra_3uM/
- Figure 4/panel 4B/KD-1_Bra_5uM/
- Figure 4/panel 4B/KD-1_Oct4_6uM/
- Figure 4/panel 4B/NT_Nanog_5uM/
- Figure 4/panel 4B/KD-1_Cdx2_5uM/
- Figure 4/panel 4B/KD-1_Nanog_6uM/
- Figure 4/panel 4B/KD-2_Nanog_3uM/
- Figure 4/panel 4B/NT_Bra_6uM/
- Figure 4/panel 4B/KD-2_Cdx2_6uM/
- Figure 4/panel 4B/NT_Cdx2_5uM/
- Figure 4/panel 4B/KD-2_Bra_3uM/
- Figure 4/panel 4B/KD-2_Oct4_5uM/
- Figure 4/panel 4B/NT_Oct4_6uM/
- Figure 4/panel 4B/KD-2_Nanog_6uM/
- Figure 4/panel 4B/KD-1_Nanog_3uM/
- Figure 4/panel 4B/KD-1_Oct4_3uM/
- Figure 4/panel 4B/KD-1_Bra_3uM/
- Figure 4/panel 4B/NT_Oct4_5uM/
- Figure 4/panel 4B/KD-2_Oct4_6uM/
- Figure 4/panel 4B/NT_Bra_5uM/
- Figure 4/panel 4B/NT_Cdx2_6uM/
- Figure 4/panel 4B/KD-2_Cdx2_5uM/
- Figure 4/panel 4B/KD-2_Nanog_5uM/
- Figure 4/panel 4B/NT_Nanog_3uM/
- Figure 4/panel 4B/KD-1_Cdx2_3uM/
- Figure 4/panel 4B/._KD-1_Nanog_5uM
- Figure 4/panel 4B/._NT_Nanog_6uM
- Figure 4/panel 4B/NT_Cdx2_3uM/seq9877_seq9877_RGB_TRITC.tif
- __MACOSX/Figure 4/panel 4B/NT_Cdx2_3uM/._seq9877_seq9877_RGB_TRITC.tif
- Figure 4/panel 4B/NT_Cdx2_3uM/._seq9877_seq9877_RGB_TRITC.tif
- Figure 4/panel 4B/NT_Cdx2_3uM/seq9877_seq9877_RGB.tif
- __MACOSX/Figure 4/panel 4B/NT_Cdx2_3uM/._seq9877_seq9877_RGB.tif
- Figure 4/panel 4B/NT_Cdx2_3uM/._seq9877_seq9877_RGB.tif
- Figure 4/panel 4B/NT_Cdx2_3uM/seq9877_seq9877_RGB_DAPI.tif
- __MACOSX/Figure 4/panel 4B/NT_Cdx2_3uM/._seq9877_seq9877_RGB_DAPI.tif
- Figure 4/panel 4B/NT_Cdx2_3uM/._seq9877_seq9877_RGB_DAPI.tif
- Figure 4/panel 4B/KD-2_Bra_5uM/fila51877_RGB_DAPI.tif
- __MACOSX/Figure 4/panel 4B/KD-2_Bra_5uM/._fila51877_RGB_DAPI.tif
- Figure 4/panel 4B/KD-2_Bra_5uM/._fila51877_RGB_DAPI.tif
- Figure 4/panel 4B/KD-2_Bra_5uM/fila51877_RGB.tif
- __MACOSX/Figure 4/panel 4B/KD-2_Bra_5uM/._fila51877_RGB.tif
- Figure 4/panel 4B/KD-2_Bra_5uM/._fila51877_RGB.tif
- Figure 4/panel 4B/KD-2_Bra_5uM/fila51877_RGB_Alexa Fluor 594 cadaverine_H2O.tif
- __MACOSX/Figure 4/panel 4B/KD-2_Bra_5uM/._fila51877_RGB_Alexa Fluor 594 cadaverine_H2O.tif
- Figure 4/panel 4B/KD-2_Bra_5uM/._fila51877_RGB_Alexa Fluor 594 cadaverine_H2O.tif
- Figure 4/panel 4B/KD-2_Oct4_3uM/seq9865_seq9865_RGB_TRITC.tif
- __MACOSX/Figure 4/panel 4B/KD-2_Oct4_3uM/._seq9865_seq9865_RGB_TRITC.tif
- Figure 4/panel 4B/KD-2_Oct4_3uM/._seq9865_seq9865_RGB_TRITC.tif
- Figure 4/panel 4B/KD-2_Oct4_3uM/seq9865_seq9865_RGB_DAPI.tif
- Figure 4/panel 4B/KD-2_Oct4_3uM/seq9865_seq9865_RGB.tif
- __MACOSX/Figure 4/panel 4B/KD-2_Oct4_3uM/._seq9865_seq9865_RGB.tif
- Figure 4/panel 4B/KD-2_Oct4_3uM/._seq9865_seq9865_RGB.tif
- Figure 4/panel 4B/KD-1_Bra_6uM/.DS_Store
- __MACOSX/Figure 4/panel 4B/KD-1_Bra_6uM/._.DS_Store
- Figure 4/panel 4B/KD-1_Bra_6uM/._.DS_Store
- Figure 4/panel 4B/KD-1_Bra_6uM/seq8980_seq8980_RGB.tif
- __MACOSX/Figure 4/panel 4B/KD-1_Bra_6uM/._seq8980_seq8980_RGB.tif
- Figure 4/panel 4B/KD-1_Bra_6uM/._seq8980_seq8980_RGB.tif
- Figure 4/panel 4B/KD-1_Bra_6uM/seq8980_seq8980_RGB_DAPI.tif
- __MACOSX/Figure 4/panel 4B/KD-1_Bra_6uM/._seq8980_seq8980_RGB_DAPI.tif
- Figure 4/panel 4B/KD-1_Bra_6uM/._seq8980_seq8980_RGB_DAPI.tif
- Figure 4/panel 4B/KD-1_Bra_6uM/seq8980_seq8980_RGB_Texas Red.tif
- __MACOSX/Figure 4/panel 4B/KD-1_Bra_6uM/._seq8980_seq8980_RGB_Texas Red.tif
- Figure 4/panel 4B/KD-1_Bra_6uM/._seq8980_seq8980_RGB_Texas Red.tif
- Figure 4/panel 4B/KD-1_Nanog_5uM/fila51855-1.tif
- __MACOSX/Figure 4/panel 4B/KD-1_Nanog_5uM/._fila51855-1.tif
- Figure 4/panel 4B/KD-1_Nanog_5uM/._fila51855-1.tif
- Figure 4/panel 4B/KD-1_Nanog_5uM/fila51855.nd2
- __MACOSX/Figure 4/panel 4B/KD-1_Nanog_5uM/._fila51855.nd2
- Figure 4/panel 4B/KD-1_Nanog_5uM/._fila51855.nd2
- Figure 4/panel 4B/KD-1_Cdx2_6uM/seq9893_seq9893_RGB_TRITC.tif
- __MACOSX/Figure 4/panel 4B/KD-1_Cdx2_6uM/._seq9893_seq9893_RGB_TRITC.tif
- Figure 4/panel 4B/KD-1_Cdx2_6uM/._seq9893_seq9893_RGB_TRITC.tif
- Figure 4/panel 4B/KD-1_Cdx2_6uM/seq9893_seq9893_RGB_DAPI.tif
- __MACOSX/Figure 4/panel 4B/KD-1_Cdx2_6uM/._seq9893_seq9893_RGB_DAPI.tif
- Figure 4/panel 4B/KD-1_Cdx2_6uM/._seq9893_seq9893_RGB_DAPI.tif
- Figure 4/panel 4B/KD-1_Cdx2_6uM/seq9893_seq9893_RGB.tif
- __MACOSX/Figure 4/panel 4B/KD-1_Cdx2_6uM/._seq9893_seq9893_RGB.tif
- Figure 4/panel 4B/KD-1_Cdx2_6uM/._seq9893_seq9893_RGB.tif
- Figure 4/panel 4B/KD-1_Oct4_5uM/seq9860_seq9860_RGB_DAPI.tif
- __MACOSX/Figure 4/panel 4B/KD-1_Oct4_5uM/._seq9860_seq9860_RGB_DAPI.tif
- Figure 4/panel 4B/KD-1_Oct4_5uM/._seq9860_seq9860_RGB_DAPI.tif
- Figure 4/panel 4B/KD-1_Oct4_5uM/seq9860_seq9860_RGB_TRITC.tif
- __MACOSX/Figure 4/panel 4B/KD-1_Oct4_5uM/._seq9860_seq9860_RGB_TRITC.tif
- Figure 4/panel 4B/KD-1_Oct4_5uM/._seq9860_seq9860_RGB_TRITC.tif
- Figure 4/panel 4B/KD-1_Oct4_5uM/seq9860_seq9860_RGB.tif
- __MACOSX/Figure 4/panel 4B/KD-1_Oct4_5uM/._seq9860_seq9860_RGB.tif
- Figure 4/panel 4B/KD-1_Oct4_5uM/._seq9860_seq9860_RGB.tif
- Figure 4/panel 4B/NT_Nanog_6uM/fila51851-1.tif
- __MACOSX/Figure 4/panel 4B/NT_Nanog_6uM/._fila51851-1.tif
- Figure 4/panel 4B/NT_Nanog_6uM/._fila51851-1.tif
- Figure 4/panel 4B/NT_Nanog_6uM/fila51851.nd2
- __MACOSX/Figure 4/panel 4B/NT_Nanog_6uM/._fila51851.nd2
- Figure 4/panel 4B/NT_Nanog_6uM/._fila51851.nd2
- Figure 4/panel 4B/KD-2_Bra_6uM/fila51875_RGB_Alexa Fluor 594 cadaverine_H2O.tif
- __MACOSX/Figure 4/panel 4B/KD-2_Bra_6uM/._fila51875_RGB_Alexa Fluor 594 cadaverine_H2O.tif
- Figure 4/panel 4B/KD-2_Bra_6uM/._fila51875_RGB_Alexa Fluor 594 cadaverine_H2O.tif
- Figure 4/panel 4B/KD-2_Bra_6uM/fila51875_RGB_DAPI.tif
- __MACOSX/Figure 4/panel 4B/KD-2_Bra_6uM/._fila51875_RGB_DAPI.tif
- Figure 4/panel 4B/KD-2_Bra_6uM/._fila51875_RGB_DAPI.tif
- Figure 4/panel 4B/KD-2_Bra_6uM/fila51875_RGB.tif
- __MACOSX/Figure 4/panel 4B/KD-2_Bra_6uM/._fila51875_RGB.tif
- Figure 4/panel 4B/KD-2_Bra_6uM/._fila51875_RGB.tif
- Figure 4/panel 4B/NT_Oct4_3uM/seq9847_seq9847_RGB.tif
- __MACOSX/Figure 4/panel 4B/NT_Oct4_3uM/._seq9847_seq9847_RGB.tif
- Figure 4/panel 4B/NT_Oct4_3uM/._seq9847_seq9847_RGB.tif
- Figure 4/panel 4B/NT_Oct4_3uM/seq9847_seq9847_RGB_TRITC.tif
- __MACOSX/Figure 4/panel 4B/NT_Oct4_3uM/._seq9847_seq9847_RGB_TRITC.tif
- Figure 4/panel 4B/NT_Oct4_3uM/._seq9847_seq9847_RGB_TRITC.tif
- Figure 4/panel 4B/NT_Oct4_3uM/seq9847_seq9847_RGB_DAPI.tif
- __MACOSX/Figure 4/panel 4B/NT_Oct4_3uM/._seq9847_seq9847_RGB_DAPI.tif
- Figure 4/panel 4B/NT_Oct4_3uM/._seq9847_seq9847_RGB_DAPI.tif
- Figure 4/panel 4B/KD-2_Cdx2_3uM/seq9900_seq9900_RGB_TRITC.tif
- Figure 4/panel 4B/KD-2_Cdx2_3uM/seq9900_seq9900_RGB.tif
- __MACOSX/Figure 4/panel 4B/KD-2_Cdx2_3uM/._seq9900_seq9900_RGB.tif
- Figure 4/panel 4B/KD-2_Cdx2_3uM/._seq9900_seq9900_RGB.tif
- Figure 4/panel 4B/KD-2_Cdx2_3uM/seq9900_seq9900_RGB_DAPI.tif
- Figure 4/panel 4B/NT_Bra_3uM/fila51864_RGB_DAPI.tif
- __MACOSX/Figure 4/panel 4B/NT_Bra_3uM/._fila51864_RGB_DAPI.tif
- Figure 4/panel 4B/NT_Bra_3uM/._fila51864_RGB_DAPI.tif
- Figure 4/panel 4B/NT_Bra_3uM/fila51864_RGB_Alexa Fluor 594 cadaverine_H2O.tif
- __MACOSX/Figure 4/panel 4B/NT_Bra_3uM/._fila51864_RGB_Alexa Fluor 594 cadaverine_H2O.tif
- Figure 4/panel 4B/NT_Bra_3uM/._fila51864_RGB_Alexa Fluor 594 cadaverine_H2O.tif
- Figure 4/panel 4B/NT_Bra_3uM/fila51864_RGB.tif
- __MACOSX/Figure 4/panel 4B/NT_Bra_3uM/._fila51864_RGB.tif
- Figure 4/panel 4B/NT_Bra_3uM/._fila51864_RGB.tif
- Figure 4/panel 4B/KD-1_Bra_5uM/fila51874_RGB_Alexa Fluor 594 cadaverine_H2O.tif
- __MACOSX/Figure 4/panel 4B/KD-1_Bra_5uM/._fila51874_RGB_Alexa Fluor 594 cadaverine_H2O.tif
- Figure 4/panel 4B/KD-1_Bra_5uM/._fila51874_RGB_Alexa Fluor 594 cadaverine_H2O.tif
- Figure 4/panel 4B/KD-1_Bra_5uM/fila51874_RGB.tif
- __MACOSX/Figure 4/panel 4B/KD-1_Bra_5uM/._fila51874_RGB.tif
- Figure 4/panel 4B/KD-1_Bra_5uM/._fila51874_RGB.tif
- Figure 4/panel 4B/KD-1_Bra_5uM/fila51874_RGB_DAPI.tif
- __MACOSX/Figure 4/panel 4B/KD-1_Bra_5uM/._fila51874_RGB_DAPI.tif
- Figure 4/panel 4B/KD-1_Bra_5uM/._fila51874_RGB_DAPI.tif
- Figure 4/panel 4B/KD-1_Oct4_6uM/seq9161_seq9161_RGB_DAPI.tif
- __MACOSX/Figure 4/panel 4B/KD-1_Oct4_6uM/._seq9161_seq9161_RGB_DAPI.tif
- Figure 4/panel 4B/KD-1_Oct4_6uM/._seq9161_seq9161_RGB_DAPI.tif
- Figure 4/panel 4B/KD-1_Oct4_6uM/seq9161_seq9161_RGB_Texas Red.tif
- __MACOSX/Figure 4/panel 4B/KD-1_Oct4_6uM/._seq9161_seq9161_RGB_Texas Red.tif
- Figure 4/panel 4B/KD-1_Oct4_6uM/._seq9161_seq9161_RGB_Texas Red.tif
- Figure 4/panel 4B/KD-1_Oct4_6uM/seq9161_seq9161_RGB.tif
- __MACOSX/Figure 4/panel 4B/KD-1_Oct4_6uM/._seq9161_seq9161_RGB.tif
- Figure 4/panel 4B/KD-1_Oct4_6uM/._seq9161_seq9161_RGB.tif
- Figure 4/panel 4B/NT_Nanog_5uM/fila51911_RGB.tif
- __MACOSX/Figure 4/panel 4B/NT_Nanog_5uM/._fila51911_RGB.tif
- Figure 4/panel 4B/NT_Nanog_5uM/._fila51911_RGB.tif
- Figure 4/panel 4B/NT_Nanog_5uM/fila51911_RGB_Alexa Fluor 594 cadaverine_H2O.tif
- __MACOSX/Figure 4/panel 4B/NT_Nanog_5uM/._fila51911_RGB_Alexa Fluor 594 cadaverine_H2O.tif
- Figure 4/panel 4B/NT_Nanog_5uM/._fila51911_RGB_Alexa Fluor 594 cadaverine_H2O.tif
- Figure 4/panel 4B/NT_Nanog_5uM/fila51911_RGB_DAPI.tif
- __MACOSX/Figure 4/panel 4B/NT_Nanog_5uM/._fila51911_RGB_DAPI.tif
- Figure 4/panel 4B/NT_Nanog_5uM/._fila51911_RGB_DAPI.tif
- Figure 4/panel 4B/KD-1_Cdx2_5uM/seq9891_seq9891_RGB_DAPI.tif
- __MACOSX/Figure 4/panel 4B/KD-1_Cdx2_5uM/._seq9891_seq9891_RGB_DAPI.tif
- Figure 4/panel 4B/KD-1_Cdx2_5uM/._seq9891_seq9891_RGB_DAPI.tif
- Figure 4/panel 4B/KD-1_Cdx2_5uM/seq9891_seq9891_RGB.tif
- __MACOSX/Figure 4/panel 4B/KD-1_Cdx2_5uM/._seq9891_seq9891_RGB.tif
- Figure 4/panel 4B/KD-1_Cdx2_5uM/._seq9891_seq9891_RGB.tif
- Figure 4/panel 4B/KD-1_Cdx2_5uM/seq9891_seq9891_RGB_TRITC.tif
- __MACOSX/Figure 4/panel 4B/KD-1_Cdx2_5uM/._seq9891_seq9891_RGB_TRITC.tif
- Figure 4/panel 4B/KD-1_Cdx2_5uM/._seq9891_seq9891_RGB_TRITC.tif
- Figure 4/panel 4B/KD-1_Nanog_6uM/.DS_Store
- __MACOSX/Figure 4/panel 4B/KD-1_Nanog_6uM/._.DS_Store
- Figure 4/panel 4B/KD-1_Nanog_6uM/._.DS_Store
- Figure 4/panel 4B/KD-1_Nanog_6uM/seq9190_seq9190_RGB_Texas Red.tif
- __MACOSX/Figure 4/panel 4B/KD-1_Nanog_6uM/._seq9190_seq9190_RGB_Texas Red.tif
- Figure 4/panel 4B/KD-1_Nanog_6uM/._seq9190_seq9190_RGB_Texas Red.tif
- Figure 4/panel 4B/KD-1_Nanog_6uM/seq9190_seq9190_RGB_DAPI.tif
- __MACOSX/Figure 4/panel 4B/KD-1_Nanog_6uM/._seq9190_seq9190_RGB_DAPI.tif
- Figure 4/panel 4B/KD-1_Nanog_6uM/._seq9190_seq9190_RGB_DAPI.tif
- Figure 4/panel 4B/KD-1_Nanog_6uM/seq9190_seq9190_RGB.tif
- __MACOSX/Figure 4/panel 4B/KD-1_Nanog_6uM/._seq9190_seq9190_RGB.tif
- Figure 4/panel 4B/KD-1_Nanog_6uM/._seq9190_seq9190_RGB.tif
- Figure 4/panel 4B/KD-2_Nanog_3uM/.DS_Store
- __MACOSX/Figure 4/panel 4B/KD-2_Nanog_3uM/._.DS_Store
- Figure 4/panel 4B/KD-2_Nanog_3uM/._.DS_Store
- Figure 4/panel 4B/KD-2_Nanog_3uM/seq8693.tif
- __MACOSX/Figure 4/panel 4B/KD-2_Nanog_3uM/._seq8693.tif
- Figure 4/panel 4B/KD-2_Nanog_3uM/._seq8693.tif
- Figure 4/panel 4B/KD-2_Nanog_3uM/seq8693c1.tif
- __MACOSX/Figure 4/panel 4B/KD-2_Nanog_3uM/._seq8693c1.tif
- Figure 4/panel 4B/KD-2_Nanog_3uM/._seq8693c1.tif
- Figure 4/panel 4B/KD-2_Nanog_3uM/seq8693c2.tif
- __MACOSX/Figure 4/panel 4B/KD-2_Nanog_3uM/._seq8693c2.tif
- Figure 4/panel 4B/KD-2_Nanog_3uM/._seq8693c2.tif
- Figure 4/panel 4B/NT_Bra_6uM/fila51890_RGB_Alexa Fluor 594 cadaverine_H2O.tif
- __MACOSX/Figure 4/panel 4B/NT_Bra_6uM/._fila51890_RGB_Alexa Fluor 594 cadaverine_H2O.tif
- Figure 4/panel 4B/NT_Bra_6uM/._fila51890_RGB_Alexa Fluor 594 cadaverine_H2O.tif
- Figure 4/panel 4B/NT_Bra_6uM/fila51890_RGB_DAPI.tif
- __MACOSX/Figure 4/panel 4B/NT_Bra_6uM/._fila51890_RGB_DAPI.tif
- Figure 4/panel 4B/NT_Bra_6uM/._fila51890_RGB_DAPI.tif
- Figure 4/panel 4B/NT_Bra_6uM/fila51890_RGB.tif
- __MACOSX/Figure 4/panel 4B/NT_Bra_6uM/._fila51890_RGB.tif
- Figure 4/panel 4B/NT_Bra_6uM/._fila51890_RGB.tif
- Figure 4/panel 4B/KD-2_Cdx2_6uM/seq9904_seq9904_RGB.tif
- __MACOSX/Figure 4/panel 4B/KD-2_Cdx2_6uM/._seq9904_seq9904_RGB.tif
- Figure 4/panel 4B/KD-2_Cdx2_6uM/._seq9904_seq9904_RGB.tif
- Figure 4/panel 4B/KD-2_Cdx2_6uM/seq9904_seq9904_RGB_TRITC.tif
- __MACOSX/Figure 4/panel 4B/KD-2_Cdx2_6uM/._seq9904_seq9904_RGB_TRITC.tif
- Figure 4/panel 4B/KD-2_Cdx2_6uM/._seq9904_seq9904_RGB_TRITC.tif
- Figure 4/panel 4B/KD-2_Cdx2_6uM/seq9904_seq9904_RGB_DAPI.tif
- __MACOSX/Figure 4/panel 4B/KD-2_Cdx2_6uM/._seq9904_seq9904_RGB_DAPI.tif
- Figure 4/panel 4B/KD-2_Cdx2_6uM/._seq9904_seq9904_RGB_DAPI.tif
- Figure 4/panel 4B/NT_Cdx2_5uM/seq9177_seq9177_RGB.tif
- __MACOSX/Figure 4/panel 4B/NT_Cdx2_5uM/._seq9177_seq9177_RGB.tif
- Figure 4/panel 4B/NT_Cdx2_5uM/._seq9177_seq9177_RGB.tif
- Figure 4/panel 4B/NT_Cdx2_5uM/seq9177_seq9177_RGB_Texas Red.tif
- __MACOSX/Figure 4/panel 4B/NT_Cdx2_5uM/._seq9177_seq9177_RGB_Texas Red.tif
- Figure 4/panel 4B/NT_Cdx2_5uM/._seq9177_seq9177_RGB_Texas Red.tif
- Figure 4/panel 4B/NT_Cdx2_5uM/seq9177_seq9177_RGB_DAPI.tif
- __MACOSX/Figure 4/panel 4B/NT_Cdx2_5uM/._seq9177_seq9177_RGB_DAPI.tif
- Figure 4/panel 4B/NT_Cdx2_5uM/._seq9177_seq9177_RGB_DAPI.tif
- Figure 4/panel 4B/KD-2_Bra_3uM/.DS_Store
- __MACOSX/Figure 4/panel 4B/KD-2_Bra_3uM/._.DS_Store
- Figure 4/panel 4B/KD-2_Bra_3uM/._.DS_Store
- Figure 4/panel 4B/KD-2_Bra_3uM/seq8687c1.tif
- __MACOSX/Figure 4/panel 4B/KD-2_Bra_3uM/._seq8687c1.tif
- Figure 4/panel 4B/KD-2_Bra_3uM/._seq8687c1.tif
- Figure 4/panel 4B/KD-2_Bra_3uM/seq8687c2.tif
- __MACOSX/Figure 4/panel 4B/KD-2_Bra_3uM/._seq8687c2.tif
- Figure 4/panel 4B/KD-2_Bra_3uM/._seq8687c2.tif
- Figure 4/panel 4B/KD-2_Bra_3uM/seq8687.tif
- __MACOSX/Figure 4/panel 4B/KD-2_Bra_3uM/._seq8687.tif
- Figure 4/panel 4B/KD-2_Bra_3uM/._seq8687.tif
- Figure 4/panel 4B/KD-2_Oct4_5uM/seq9870_seq9870_RGB_DAPI.tif
- Figure 4/panel 4B/KD-2_Oct4_5uM/seq9870_seq9870_RGB.tif
- __MACOSX/Figure 4/panel 4B/KD-2_Oct4_5uM/._seq9870_seq9870_RGB.tif
- Figure 4/panel 4B/KD-2_Oct4_5uM/._seq9870_seq9870_RGB.tif
- Figure 4/panel 4B/KD-2_Oct4_5uM/seq9870_seq9870_RGB_TRITC.tif
- Figure 4/panel 4B/NT_Oct4_6uM/seq9850_seq9850_RGB_DAPI.tif
- __MACOSX/Figure 4/panel 4B/NT_Oct4_6uM/._seq9850_seq9850_RGB_DAPI.tif
- Figure 4/panel 4B/NT_Oct4_6uM/._seq9850_seq9850_RGB_DAPI.tif
- Figure 4/panel 4B/NT_Oct4_6uM/seq9850_seq9850_RGB.tif
- __MACOSX/Figure 4/panel 4B/NT_Oct4_6uM/._seq9850_seq9850_RGB.tif
- Figure 4/panel 4B/NT_Oct4_6uM/._seq9850_seq9850_RGB.tif
- Figure 4/panel 4B/NT_Oct4_6uM/seq9850_seq9850_RGB_TRITC.tif
- __MACOSX/Figure 4/panel 4B/NT_Oct4_6uM/._seq9850_seq9850_RGB_TRITC.tif
[truncated: 124 more entries]
