# Supplementary material for: Non-cell-autonomous control of mouse gastruloid development by the ultra-conserved lncRNA T-UCstem1
Source: EMBO J. 2025 Oct 31;44(24):7620–48. doi: 10.1038/s44318-025-00558-2 (PMC12706062; doi:10.1038/s44318-025-00558-2)
Supplement: Supplementary file 6 — Source data Fig. 4 [file 44318_2025_558_MOESM6_ESM.zip › Figure 4/panel 4A/panel 4A.xlsx]

## Sheet: panel 4A
morphological analysis (µm)
n=1
Cond	Clone	Lenght	Width	Elongation index		Cond	Clone	Lenght	Width	Elongation index		Cond	Clone	Lenght	Width	Elongation index		Cond	Clone	Lenght	Width	Elongation index
[3 mM] CHIR	NT	515	178	2.89326		[4 mM] CHIR	NT	380	156	2.4359		[5 mM] CHIR	NT	249	156	1.59615		[6 mM] CHIR	NT	272	161	1.68944
	NT	437	155	2.81935			NT	542	196	2.76531			NT	234	71	3.29577			NT	327	156	2.09615
	NT	522	154	3.38961			NT	299	167	1.79042			NT	270	117	2.30769			NT	230	177	1.29944
	NT	425	140	3.03571			NT	386	114	3.38596			NT	215	137	1.56934			NT	332	124	2.67742
	NT	475	167	2.84431			NT	387	139	2.78417			NT	237	79	3			NT	349	145	2.4069
	NT	490	116	4.22414			NT	369	160	2.30625			NT	182	106	1.71698			NT	376	142	2.64789
	NT	385	143	2.69231			NT	353	133	2.65414			NT	225	97	2.31959			NT	321	108	2.97222
	NT	548	156	3.51282			NT	300	92	3.26087			NT	234	117	2			NT	395	136	2.90441
	NT	454	186	2.44086			NT	441	103	4.28155			NT	236	73	3.23288			NT	338	143	2.36364
	NT	482	124	3.8871			NT	436	176	2.47727			NT	205	83	2.46988			NT	264	128	2.0625
	KD-1	225	198	1.13636			KD-1	404	122	3.31148			KD-1	450	114	3.94737			KD-1	195	126	1.54762
	KD-1	201	198	1.01515			KD-1	295	151	1.95364			KD-1	285	113	2.52212			KD-1	153	146	1.04795
	KD-1	259	191	1.35602			KD-1	310	119	2.60504			KD-1	371	102	3.63725			KD-1	167	117	1.42735
	KD-1	219	188	1.16489			KD-1	356	139	2.56115			KD-1	433	109	3.97248			KD-1	187	130	1.43846
	KD-1	255	217	1.17512			KD-1	328	119	2.7563			KD-1	339	120	2.825			KD-1	159	139	1.14388
	KD-1	207	214	0.96729			KD-1	310	142	2.1831			KD-1	350	120	2.91667			KD-1	162	115	1.4087
	KD-1	236	193	1.2228			KD-1	329	142	2.3169			KD-1	385	124	3.10484			KD-1	190	164	1.15854
	KD-1	227	184	1.2337			KD-1	277	121	2.28926			KD-1	342	135	2.53333			KD-1	187	145	1.28966
	KD-1	184	169	1.08876			KD-1	404	165	2.44848			KD-1	478	135	3.54074			KD-1	161	134	1.20149
	KD-1	223	203	1.09852			KD-1	382	162	2.35802			KD-1	330	121	2.72727			KD-1	175	139	1.25899
	KD-2	253	171	1.47953			KD-2	271	148	1.83108			KD-2	304	110	2.76364			KD-2	175	72	2.43056
	KD-2	288	155	1.85806			KD-2	194	174	1.11494			KD-2	239	160	1.49375			KD-2	219	105	2.08571
	KD-2	220	158	1.39241			KD-2	227	163	1.39264			KD-2	170	113	1.50442			KD-2	256	86	2.97674
	KD-2	238	184	1.29348			KD-2	145	128	1.13281			KD-2	279	164	1.70122			KD-2	215	126	1.70635
	KD-2	218	170	1.28235			KD-2	175	129	1.35659			KD-2	181	141	1.28369			KD-2	162	64	2.53125
	KD-2	235	173	1.35838			KD-2	149	145	1.02759			KD-2	206	180	1.14444			KD-2	182	92	1.97826
	KD-2	204	194	1.05155			KD-2	245	150	1.63333			KD-2	181	145	1.24828			KD-2	244	87	2.8046
	KD-2	305	222	1.37387			KD-2	219	174	1.25862			KD-2	192	140	1.37143			KD-2	291	110	2.64545
	KD-2	291	186	1.56452			KD-2	246	169	1.45562			KD-2	215	133	1.61654			KD-2	191	72	2.65278
	KD-2	293	194	1.51031			KD-2	220	170	1.29412			KD-2	141	153	0.921569			KD-2	287	104	2.75962
n=2
Cond	Clone	Lenght	Width	Elongation index		Cond	Clone	Lenght	Width	Elongation index		Cond	Clone	Lenght	Width	Elongation index		Cond	Clone	Lenght	Width	Elongation index
[3 mM] CHIR	NT	519	179	2.9		[4 mM] CHIR	NT	375	158	2.4		[5 mM] CHIR	NT	248	153	1.6		[6 mM] CHIR	NT	270	162	1.7
	NT	433	157	2.8			NT	535	193	2.8			NT	236	71	3.3			NT	330	158	2.1
	NT	529	153	3.5			NT	295	167	1.8			NT	265	119	2.2			NT	229	175	1.3
	NT	432	141	3.1			NT	383	113	3.4			NT	213	137	1.6			NT	335	125	2.7
	NT	469	168	2.8			NT	381	136	2.8			NT	234	80	2.9			NT	347	146	2.4
	NT	491	116	4.2			NT	368	161	2.3			NT	179	105	1.7			NT	378	145	2.6
	NT	378	143	2.6			NT	349	131	2.7			NT	222	98	2.3			NT	319	106	3
	NT	543	156	3.5			NT	297	93	3.2			NT	233	119	2.0			NT	393	135	2.9
	NT	451	188	2.4			NT	448	104	4.3			NT	235	72	3.3			NT	339	144	2.4
	NT	491	126	3.9			NT	437	179	2.4			NT	205	84	2.4			NT	266	127	2.1
	KD-1	223	199	1.1			KD-1	402	121	3.3			KD-1	449	116	3.9			KD-1	196	127	1.5
	KD-1	204	200	1			KD-1	294	150	2			KD-1	287	114	2.5			KD-1	152	147	1
	KD-1	263	189	1.4			KD-1	307	121	2.5			KD-1	367	101	3.6			KD-1	165	118	1.4
	KD-1	219	190	1.2			KD-1	351	140	2.5			KD-1	440	110	4.0			KD-1	189	132	1.4
	KD-1	257	214	1.2			KD-1	322	121	2.7			KD-1	333	118	2.8			KD-1	160	140	1.1
	KD-1	204	210	1			KD-1	311	141	2.2			KD-1	352	120	2.9			KD-1	160	114	1.4
	KD-1	237	189	1.3			KD-1	326	142	2.3			KD-1	384	126	3.0			KD-1	191	165	1.2
	KD-1	230	182	1.3			KD-1	279	121	2.3			KD-1	343	134	2.6			KD-1	189	144	1.3
	KD-1	185	169	1.1			KD-1	410	163	2.5			KD-1	471	134	3.5			KD-1	159	133	1.2
	KD-1	222	206	1.1			KD-1	377	160	2.4			KD-1	326	119	2.7			KD-1	174	138	1.3
	KD-2	252	170	1.5			KD-2	267	145	1.8			KD-2	308	108	2.9			KD-2	176	73	2.4
	KD-2	293	157	1.9			KD-2	196	171	1.1			KD-2	243	161	1.5			KD-2	220	106	2.1
	KD-2	220	155	1.4			KD-2	231	164	1.4			KD-2	169	112	1.5			KD-2	258	85	3
	KD-2	242	184	1.3			KD-2	142	127	1.1			KD-2	281	162	1.7			KD-2	217	125	1.7
	KD-2	217	169	1.3			KD-2	175	128	1.4			KD-2	184	141	1.3			KD-2	163	65	2.5
	KD-2	232	172	1.3			KD-2	146	144	1			KD-2	209	177	1.2			KD-2	181	91	2
	KD-2	203	195	1			KD-2	243	148	1.6			KD-2	178	145	1.2			KD-2	243	86	2.8
	KD-2	310	221	1.4			KD-2	215	172	1.2			KD-2	188	138	1.4			KD-2	290	111	2.6
	KD-2	290	187	1.6			KD-2	248	169	1.5			KD-2	212	133	1.6			KD-2	193	73	2.6
	KD-2	289	197	1.5			KD-2	224	170	1.3			KD-2	143	154	0.9			KD-2	289	105	2.8
n=3
Cond	Clone	Lenght	Width	Elongation index		Cond	Clone	Lenght	Width	Elongation index		Cond	Clone	Lenght	Width	Elongation index		Cond	Clone	Lenght	Width	Elongation index
[3 mM] CHIR	NT	517	177	2.9		[4 mM] CHIR	NT	381	158	2.4		[5 mM] CHIR	NT	248	156	1.6		[6 mM] CHIR	NT	273	160	1.7
	NT	433	157	2.8			NT	533	195	2.7			NT	230	70	3.3			NT	325	157	2.1
	NT	515	156	3.3			NT	303	169	1.8			NT	271	118	2.3			NT	231	178	1.3
	NT	423	142	3			NT	393	114	3.4			NT	214	137	1.6			NT	330	123	2.7
	NT	483	167	2.9			NT	384	142	2.7			NT	236	79	3.0			NT	351	146	2.4
	NT	497	114	4.4			NT	372	160	2.3			NT	181	106	1.7			NT	374	143	2.6
	NT	383	145	2.6			NT	358	135	2.7			NT	222	98	2.3			NT	323	107	3
	NT	538	156	3.4			NT	296	92	3.2			NT	235	117	2.0			NT	396	137	2.9
	NT	457	188	2.4			NT	442	105	4.2			NT	234	72	3.2			NT	337	142	2.4
	NT	476	122	3.9			NT	437	174	2.5			NT	203	84	2.4			NT	265	129	2.1
	KD-1	221	198	1.1			KD-1	405	121	3.3			KD-1	452	116	3.9			KD-1	197	125	1.6
	KD-1	204	202	1			KD-1	300	153	2			KD-1	285	113	2.5			KD-1	154	145	1.1
	KD-1	260	193	1.3			KD-1	314	120	2.6			KD-1	366	104	3.5			KD-1	166	116	1.4
	KD-1	219	188	1.2			KD-1	354	142	2.5			KD-1	433	108	4.0			KD-1	188	129	1.5
	KD-1	256	221	1.2			KD-1	327	121	2.7			KD-1	335	120	2.8			KD-1	158	141	1.1
	KD-1	211	211	1			KD-1	305	142	2.1			KD-1	354	120	3.0			KD-1	163	116	1.4
	KD-1	234	192	1.2			KD-1	328	141	2.3			KD-1	390	124	3.1			KD-1	192	163	1.2
	KD-1	226	182	1.2			KD-1	274	120	2.3			KD-1	342	136	2.5			KD-1	185	146	1.3
	KD-1	186	169	1.1			KD-1	396	163	2.4			KD-1	485	135	3.6			KD-1	162	135	1.2
	KD-1	225	202	1.1			KD-1	378	162	2.3			KD-1	324	123	2.6			KD-1	176	140	1.3
	KD-2	252	170	1.5			KD-2	272	151	1.8			KD-2	304	110	2.8			KD-2	174	73	2.4
	KD-2	293	154	1.9			KD-2	192	174	1.1			KD-2	235	157	1.5			KD-2	218	104	2.1
	KD-2	216	156	1.4			KD-2	228	163	1.4			KD-2	170	112	1.5			KD-2	255	87	2.9
	KD-2	236	182	1.3			KD-2	142	129	1.1			KD-2	274	166	1.7			KD-2	213	127	1.7
	KD-2	222	170	1.3			KD-2	175	131	1.3			KD-2	178	140	1.3			KD-2	161	65	2.5
	KD-2	237	173	1.4			KD-2	146	144	1			KD-2	207	177	1.2			KD-2	183	93	2
	KD-2	204	196	1			KD-2	249	152	1.6			KD-2	179	144	1.2			KD-2	246	88	2.8
	KD-2	309	220	1.4			KD-2	219	176	1.2			KD-2	189	138	1.4			KD-2	292	109	2.7
	KD-2	292	186	1.6			KD-2	244	167	1.5			KD-2	213	136	1.6			KD-2	192	71	2.7
	KD-2	295	195	1.5			KD-2	216	169	1.3			KD-2	140	156	0.9			KD-2	286	103	2.8
