# Supplementary material for: Non-cell-autonomous control of mouse gastruloid development by the ultra-conserved lncRNA T-UCstem1
Source: EMBO J. 2025 Oct 31;44(24):7620–48. doi: 10.1038/s44318-025-00558-2 (PMC12706062; doi:10.1038/s44318-025-00558-2)
Supplement: Supplementary file 7 — Source data Fig. 5 [file 44318_2025_558_MOESM7_ESM.zip]

Archive with 5 entries (4 files):
- Figure 5/
- __MACOSX/._Figure 5
- Figure 5/panel 5B.xlsx
- __MACOSX/Figure 5/._panel 5B.xlsx
- Figure 5/._panel 5B.xlsx
