# Supplementary material for: Non-cell-autonomous control of mouse gastruloid development by the ultra-conserved lncRNA T-UCstem1
Source: EMBO J. 2025 Oct 31;44(24):7620–48. doi: 10.1038/s44318-025-00558-2 (PMC12706062; doi:10.1038/s44318-025-00558-2)
Supplement: Supplementary file 7 — Source data Fig. 5 [file 44318_2025_558_MOESM7_ESM.zip › Figure 5/panel 5B.xlsx]

## Sheet: panel 5B
	Process		Geni	%	p-value	Log10(p-value)
GO TERM_BP	Multicellular organism development	RT	1839	37.3	1.9e-64	63.7212
GO TERM_BP	Development process	RT	2097	42.6	2.4e-64	63.6198
GO TERM_BP	Locomotion	RT	709	14.4	5.6e-41	40.2518
GO TERM_BP	Gastrulation	RT	93	1.9	2.1e-14	13.6778
GO TERM_BP	Anterior/posterior pattern specification	RT	102	2.1	2.8e-13	12.5528
GO TERM_BP	Wnt signaling pathway	RT	164	3.3	1.6e-11	10.7959
	Wnt signaling pathway	10.7959
	Anterior/posterior pattern specification	12.5528
	Gastrulation	13.6778
	Locomotion	40.2518
	Multicellular organism development	63.7212
