# Supplementary material for: Non-cell-autonomous control of mouse gastruloid development by the ultra-conserved lncRNA T-UCstem1
Source: EMBO J. 2025 Oct 31;44(24):7620–48. doi: 10.1038/s44318-025-00558-2 (PMC12706062; doi:10.1038/s44318-025-00558-2)
Supplement: Supplementary file 8 — Source data Fig. 6 [file 44318_2025_558_MOESM8_ESM.zip]

Archive with 139 entries (127 files):
- Figure 6/
- __MACOSX/._Figure 6
- Figure 6/.DS_Store
- __MACOSX/Figure 6/._.DS_Store
- Figure 6/._.DS_Store
- Figure 6/panel 6C/
- Figure 6/panel 6D/
- Figure 6/panel 6B/
- Figure 6/panel 6C/KD-1_Ki67_3uM/
- Figure 6/panel 6C/NT_Ki67/
- Figure 6/panel 6C/.DS_Store
- __MACOSX/Figure 6/panel 6C/._.DS_Store
- Figure 6/panel 6C/._.DS_Store
- Figure 6/panel 6C/KD-2_Ki67_6uM/
- Figure 6/panel 6C/panel 6C.xlsx
- __MACOSX/Figure 6/panel 6C/._panel 6C.xlsx
- Figure 6/panel 6C/._panel 6C.xlsx
- Figure 6/panel 6C/KD-1_Ki67_5uM/
- Figure 6/panel 6C/KD-2_Ki67_3uM/
- Figure 6/panel 6D/KD-2/
- Figure 6/panel 6D/.DS_Store
- __MACOSX/Figure 6/panel 6D/._.DS_Store
- Figure 6/panel 6D/._.DS_Store
- Figure 6/panel 6D/NT/
- Figure 6/panel 6D/KD-1/
- Figure 6/panel 6B/KD-1_AP_5uM.tiff
- __MACOSX/Figure 6/panel 6B/._KD-1_AP_5uM.tiff
- Figure 6/panel 6B/._KD-1_AP_5uM.tiff
- Figure 6/panel 6B/KD-2_AP_3uM.tiff
- __MACOSX/Figure 6/panel 6B/._KD-2_AP_3uM.tiff
- Figure 6/panel 6B/._KD-2_AP_3uM.tiff
- Figure 6/panel 6B/KD-1_colony_5uM.tiff
- __MACOSX/Figure 6/panel 6B/._KD-1_colony_5uM.tiff
- Figure 6/panel 6B/._KD-1_colony_5uM.tiff
- Figure 6/panel 6B/KD-2_colony_6uM.tiff
- __MACOSX/Figure 6/panel 6B/._KD-2_colony_6uM.tiff
- Figure 6/panel 6B/._KD-2_colony_6uM.tiff
- Figure 6/panel 6B/NT_AP_3uM.tiff
- __MACOSX/Figure 6/panel 6B/._NT_AP_3uM.tiff
- Figure 6/panel 6B/._NT_AP_3uM.tiff
- Figure 6/panel 6B/KD-1_AP_3uM.tiff
- __MACOSX/Figure 6/panel 6B/._KD-1_AP_3uM.tiff
- Figure 6/panel 6B/._KD-1_AP_3uM.tiff
- Figure 6/panel 6B/KD-1_colony_3uM.tiff
- __MACOSX/Figure 6/panel 6B/._KD-1_colony_3uM.tiff
- Figure 6/panel 6B/._KD-1_colony_3uM.tiff
- Figure 6/panel 6B/panel 6B.xlsx
- __MACOSX/Figure 6/panel 6B/._panel 6B.xlsx
- Figure 6/panel 6B/._panel 6B.xlsx
- Figure 6/panel 6B/KD-2_AP_6uM.tiff
- __MACOSX/Figure 6/panel 6B/._KD-2_AP_6uM.tiff
- Figure 6/panel 6B/._KD-2_AP_6uM.tiff
- Figure 6/panel 6B/KD-2_colony_3uM.tiff
- __MACOSX/Figure 6/panel 6B/._KD-2_colony_3uM.tiff
- Figure 6/panel 6B/._KD-2_colony_3uM.tiff
- Figure 6/panel 6B/NT_colony_3uM.tiff
- __MACOSX/Figure 6/panel 6B/._NT_colony_3uM.tiff
- Figure 6/panel 6B/._NT_colony_3uM.tiff
- Figure 6/panel 6C/KD-1_Ki67_3uM/seq11032_seq11032_RGB_DAPI.tif
- __MACOSX/Figure 6/panel 6C/KD-1_Ki67_3uM/._seq11032_seq11032_RGB_DAPI.tif
- Figure 6/panel 6C/KD-1_Ki67_3uM/._seq11032_seq11032_RGB_DAPI.tif
- Figure 6/panel 6C/KD-1_Ki67_3uM/seq11032_seq11032_RGB.tif
- __MACOSX/Figure 6/panel 6C/KD-1_Ki67_3uM/._seq11032_seq11032_RGB.tif
- Figure 6/panel 6C/KD-1_Ki67_3uM/._seq11032_seq11032_RGB.tif
- Figure 6/panel 6C/KD-1_Ki67_3uM/seq11032_seq11032_RGB_TRITC.tif
- __MACOSX/Figure 6/panel 6C/KD-1_Ki67_3uM/._seq11032_seq11032_RGB_TRITC.tif
- Figure 6/panel 6C/KD-1_Ki67_3uM/._seq11032_seq11032_RGB_TRITC.tif
- Figure 6/panel 6C/NT_Ki67/seq11030_seq11030_RGB_TRITC.tif
- __MACOSX/Figure 6/panel 6C/NT_Ki67/._seq11030_seq11030_RGB_TRITC.tif
- Figure 6/panel 6C/NT_Ki67/._seq11030_seq11030_RGB_TRITC.tif
- Figure 6/panel 6C/NT_Ki67/seq11030_seq11030_RGB_DAPI.tif
- __MACOSX/Figure 6/panel 6C/NT_Ki67/._seq11030_seq11030_RGB_DAPI.tif
- Figure 6/panel 6C/NT_Ki67/._seq11030_seq11030_RGB_DAPI.tif
- Figure 6/panel 6C/NT_Ki67/seq11030_seq11030_RGB.tif
- __MACOSX/Figure 6/panel 6C/NT_Ki67/._seq11030_seq11030_RGB.tif
- Figure 6/panel 6C/NT_Ki67/._seq11030_seq11030_RGB.tif
- Figure 6/panel 6C/KD-2_Ki67_6uM/seq11043_seq11043_RGB.tif
- __MACOSX/Figure 6/panel 6C/KD-2_Ki67_6uM/._seq11043_seq11043_RGB.tif
- Figure 6/panel 6C/KD-2_Ki67_6uM/._seq11043_seq11043_RGB.tif
- Figure 6/panel 6C/KD-2_Ki67_6uM/seq11043_seq11043_RGB_TRITC.tif
- __MACOSX/Figure 6/panel 6C/KD-2_Ki67_6uM/._seq11043_seq11043_RGB_TRITC.tif
- Figure 6/panel 6C/KD-2_Ki67_6uM/._seq11043_seq11043_RGB_TRITC.tif
- Figure 6/panel 6C/KD-2_Ki67_6uM/seq11043_seq11043_RGB_DAPI.tif
- __MACOSX/Figure 6/panel 6C/KD-2_Ki67_6uM/._seq11043_seq11043_RGB_DAPI.tif
- Figure 6/panel 6C/KD-2_Ki67_6uM/._seq11043_seq11043_RGB_DAPI.tif
- Figure 6/panel 6C/KD-1_Ki67_5uM/seq11039_seq11039_RGB.tif
- __MACOSX/Figure 6/panel 6C/KD-1_Ki67_5uM/._seq11039_seq11039_RGB.tif
- Figure 6/panel 6C/KD-1_Ki67_5uM/._seq11039_seq11039_RGB.tif
- Figure 6/panel 6C/KD-1_Ki67_5uM/seq11039_seq11039_RGB_TRITC.tif
- __MACOSX/Figure 6/panel 6C/KD-1_Ki67_5uM/._seq11039_seq11039_RGB_TRITC.tif
- Figure 6/panel 6C/KD-1_Ki67_5uM/._seq11039_seq11039_RGB_TRITC.tif
- Figure 6/panel 6C/KD-1_Ki67_5uM/seq11039_seq11039_RGB_DAPI.tif
- __MACOSX/Figure 6/panel 6C/KD-1_Ki67_5uM/._seq11039_seq11039_RGB_DAPI.tif
- Figure 6/panel 6C/KD-1_Ki67_5uM/._seq11039_seq11039_RGB_DAPI.tif
- Figure 6/panel 6C/KD-2_Ki67_3uM/seq11038_seq11038_RGB.tif
- __MACOSX/Figure 6/panel 6C/KD-2_Ki67_3uM/._seq11038_seq11038_RGB.tif
- Figure 6/panel 6C/KD-2_Ki67_3uM/._seq11038_seq11038_RGB.tif
- Figure 6/panel 6C/KD-2_Ki67_3uM/seq11038_seq11038_RGB_TRITC.tif
- __MACOSX/Figure 6/panel 6C/KD-2_Ki67_3uM/._seq11038_seq11038_RGB_TRITC.tif
- Figure 6/panel 6C/KD-2_Ki67_3uM/._seq11038_seq11038_RGB_TRITC.tif
- Figure 6/panel 6C/KD-2_Ki67_3uM/seq11038_seq11038_RGB_DAPI.tif
- __MACOSX/Figure 6/panel 6C/KD-2_Ki67_3uM/._seq11038_seq11038_RGB_DAPI.tif
- Figure 6/panel 6C/KD-2_Ki67_3uM/._seq11038_seq11038_RGB_DAPI.tif
- Figure 6/panel 6D/KD-2/20X016.tif
- __MACOSX/Figure 6/panel 6D/KD-2/._20X016.tif
- Figure 6/panel 6D/KD-2/._20X016.tif
- Figure 6/panel 6D/KD-2/20X016c1.tif
- __MACOSX/Figure 6/panel 6D/KD-2/._20X016c1.tif
- Figure 6/panel 6D/KD-2/._20X016c1.tif
- Figure 6/panel 6D/KD-2/20X016c2.tif
- __MACOSX/Figure 6/panel 6D/KD-2/._20X016c2.tif
- Figure 6/panel 6D/KD-2/._20X016c2.tif
- Figure 6/panel 6D/KD-2/20X016c3.tif
- __MACOSX/Figure 6/panel 6D/KD-2/._20X016c3.tif
- Figure 6/panel 6D/KD-2/._20X016c3.tif
- Figure 6/panel 6D/NT/20X.tif
- __MACOSX/Figure 6/panel 6D/NT/._20X.tif
- Figure 6/panel 6D/NT/._20X.tif
- Figure 6/panel 6D/NT/20Xc1.tif
- __MACOSX/Figure 6/panel 6D/NT/._20Xc1.tif
- Figure 6/panel 6D/NT/._20Xc1.tif
- Figure 6/panel 6D/NT/20Xc3.tif
- __MACOSX/Figure 6/panel 6D/NT/._20Xc3.tif
- Figure 6/panel 6D/NT/._20Xc3.tif
- Figure 6/panel 6D/NT/20Xc2.tif
- __MACOSX/Figure 6/panel 6D/NT/._20Xc2.tif
- Figure 6/panel 6D/NT/._20Xc2.tif
- Figure 6/panel 6D/KD-1/20X004c1.tif
- __MACOSX/Figure 6/panel 6D/KD-1/._20X004c1.tif
- Figure 6/panel 6D/KD-1/._20X004c1.tif
- Figure 6/panel 6D/KD-1/20X004.tif
- __MACOSX/Figure 6/panel 6D/KD-1/._20X004.tif
- Figure 6/panel 6D/KD-1/._20X004.tif
- Figure 6/panel 6D/KD-1/20X004c2.tif
- __MACOSX/Figure 6/panel 6D/KD-1/._20X004c2.tif
- Figure 6/panel 6D/KD-1/._20X004c2.tif
- Figure 6/panel 6D/KD-1/20X004c3.tif
- __MACOSX/Figure 6/panel 6D/KD-1/._20X004c3.tif
- Figure 6/panel 6D/KD-1/._20X004c3.tif
