# Supplementary material for: Non-cell-autonomous control of mouse gastruloid development by the ultra-conserved lncRNA T-UCstem1
Source: EMBO J. 2025 Oct 31;44(24):7620–48. doi: 10.1038/s44318-025-00558-2 (PMC12706062; doi:10.1038/s44318-025-00558-2)
Supplement: Supplementary file 8 — Source data Fig. 6 [file 44318_2025_558_MOESM8_ESM.zip › Figure 6/panel 6C/panel 6C.xlsx]

## Sheet: panel 6C
Ki67+ cells
n=1				n=2				n=3
Cond	Clone	Ki67+ cells		Cond	Clone	Ki67+ cells		Cond	Clone	Ki67+ cells
[3 mM] CHIR	NT	8		[3 mM] CHIR	NT	4		[3 mM] CHIR	NT	15
	NT	10			NT	9			NT	18
	NT	12			NT	17			NT	27
[3 mM] CHIR	KD-1	25		[3 mM] CHIR	KD-1	30		[3 mM] CHIR	KD-1	35
	KD-1	30			KD-1	34			KD-1	40
	KD-1	38			KD-1	38			KD-1	45
[3 mM] CHIR	KD-2	40		[3 mM] CHIR	KD-2	28		[3 mM] CHIR	KD-2	50
	KD-2	45			KD-2	31			KD-2	68
	KD-2	50			KD-2	34			KD-2	92
[5 mM] CHIR	KD-1	13		[5 mM] CHIR	KD-1	18		[5 mM] CHIR	KD-1	10
	KD-1	15			KD-1	21			KD-1	15
	KD-1	17			KD-1	24			KD-1	23
[6 mM] CHIR	KD-2	10		[6 mM] CHIR	KD-2	15		[6 mM] CHIR	KD-2	18
	KD-2	16			KD-2	17			KD-2	20
	KD-2	22			KD-2	19			KD-2	22
