# Supplementary material for: Non-cell-autonomous control of mouse gastruloid development by the ultra-conserved lncRNA T-UCstem1
Source: EMBO J. 2025 Oct 31;44(24):7620–48. doi: 10.1038/s44318-025-00558-2 (PMC12706062; doi:10.1038/s44318-025-00558-2)
Supplement: Supplementary file 8 — Source data Fig. 6 [file 44318_2025_558_MOESM8_ESM.zip › Figure 6/panel 6B/panel 6B.xlsx]

## Sheet: panel 6B
colonies number
n=1				n=2				n=3				n=4				n=5
Cond	Clone	colonies number		Cond	Clone	colonies number		Cond	Clone	colonies number		Cond	Clone	colonies number		Cond	Clone	colonies number
[3 mM] CHIR	NT	3		[3 mM] CHIR	NT	2		[3 mM] CHIR	NT	5		[3 mM] CHIR	NT	1		[3 mM] CHIR	NT	1
	NT	6			NT	3			NT	6			NT	2			NT	2
	NT	5			NT	4			NT	7			NT	3			NT	3
	NT	4			NT	2			NT	4			NT	4			NT	2
	NT	7			NT	4			NT	8			NT	5			NT	2
[3 mM] CHIR	KD-1	10		[3 mM] CHIR	KD-1	20		[3 mM] CHIR	KD-1	15		[3 mM] CHIR	KD-1	12		[3 mM] CHIR	KD-1	21
	KD-1	12			KD-1	22			KD-1	17			KD-1	13			KD-1	18
	KD-1	14			KD-1	23			KD-1	18			KD-1	14			KD-1	19
	KD-1	11			KD-1	24			KD-1	19			KD-1	15			KD-1	22
	KD-1	13			KD-1	26			KD-1	21			KD-1	16			KD-1	20
[3 mM] CHIR	KD-2	5		[3 mM] CHIR	KD-2	10		[3 mM] CHIR	KD-2	8		[3 mM] CHIR	KD-2	20		[3 mM] CHIR	KD-2	15
	KD-2	7			KD-2	15			KD-2	10			KD-2	22			KD-2	18
	KD-2	12			KD-2	25			KD-2	14			KD-2	27			KD-2	20
	KD-2	14			KD-2	28			KD-2	19			KD-2	28			KD-2	27
	KD-2	17			KD-2	32			KD-2	24			KD-2	33			KD-2	30
[5 mM] CHIR	KD-1	6		[5 mM] CHIR	KD-1	1		[5 mM] CHIR	KD-1	5		[5 mM] CHIR	KD-1	7		[5 mM] CHIR	KD-1	10
	KD-1	8			KD-1	2			KD-1	6			KD-1	9			KD-1	12
	KD-1	11			KD-1	4			KD-1	8			KD-1	11			KD-1	14
	KD-1	13			KD-1	5			KD-1	9			KD-1	12			KD-1	15
	KD-1	17			KD-1	8			KD-1	12			KD-1	16			KD-1	19
[6 mM] CHIR	KD-2	2		[6 mM] CHIR	KD-2	1		[6 mM] CHIR	KD-2	1		[6 mM] CHIR	KD-2	1		[6 mM] CHIR	KD-2	4
	KD-2	3			KD-2	2			KD-2	2			KD-2	1			KD-2	4
	KD-2	5			KD-2	1			KD-2	3			KD-2	1			KD-2	5
	KD-2	6			KD-2	4			KD-2	6			KD-2	2			KD-2	7
	KD-2	9			KD-2	2			KD-2	8			KD-2	5			KD-2	10
