# Supplementary material for: Non-cell-autonomous control of mouse gastruloid development by the ultra-conserved lncRNA T-UCstem1
Source: EMBO J. 2025 Oct 31;44(24):7620–48. doi: 10.1038/s44318-025-00558-2 (PMC12706062; doi:10.1038/s44318-025-00558-2)
Supplement: Supplementary file 9 — Source data Fig. 7 [file 44318_2025_558_MOESM9_ESM.zip]

Archive with 195 entries (174 files):
- Figure 7/
- __MACOSX/._Figure 7
- Figure 7/.DS_Store
- __MACOSX/Figure 7/._.DS_Store
- Figure 7/._.DS_Store
- Figure 7/panel 7E/
- __MACOSX/Figure 7/._panel 7E
- Figure 7/._panel 7E
- Figure 7/panel 7B/
- __MACOSX/Figure 7/._panel 7B
- Figure 7/._panel 7B
- Figure 7/panel 7C/
- __MACOSX/Figure 7/._panel 7C
- Figure 7/._panel 7C
- Figure 7/panel 7D/
- __MACOSX/Figure 7/._panel 7D
- Figure 7/._panel 7D
- Figure 7/panel 7E/panel 7E.xlsx
- __MACOSX/Figure 7/panel 7E/._panel 7E.xlsx
- Figure 7/panel 7E/._panel 7E.xlsx
- Figure 7/panel 7B/KD1/
- Figure 7/panel 7B/.DS_Store
- __MACOSX/Figure 7/panel 7B/._.DS_Store
- Figure 7/panel 7B/._.DS_Store
- Figure 7/panel 7B/NT/
- Figure 7/panel 7B/NT-KD1/
- Figure 7/panel 7B/panel 7B.xlsx
- __MACOSX/Figure 7/panel 7B/._panel 7B.xlsx
- Figure 7/panel 7B/._panel 7B.xlsx
- Figure 7/panel 7C/.DS_Store
- __MACOSX/Figure 7/panel 7C/._.DS_Store
- Figure 7/panel 7C/._.DS_Store
- Figure 7/panel 7C/NT/
- Figure 7/panel 7C/KD2/
- Figure 7/panel 7C/panel 7C.xlsx
- __MACOSX/Figure 7/panel 7C/._panel 7C.xlsx
- Figure 7/panel 7C/._panel 7C.xlsx
- Figure 7/panel 7C/NT-KD2/
- Figure 7/panel 7D/panel 7D.xlsx
- __MACOSX/Figure 7/panel 7D/._panel 7D.xlsx
- Figure 7/panel 7D/._panel 7D.xlsx
- Figure 7/panel 7B/KD1/.DS_Store
- __MACOSX/Figure 7/panel 7B/KD1/._.DS_Store
- Figure 7/panel 7B/KD1/._.DS_Store
- Figure 7/panel 7B/KD1/KD1_3.tiff
- __MACOSX/Figure 7/panel 7B/KD1/._KD1_3.tiff
- Figure 7/panel 7B/KD1/._KD1_3.tiff
- Figure 7/panel 7B/KD1/KD1_1.tiff
- __MACOSX/Figure 7/panel 7B/KD1/._KD1_1.tiff
- Figure 7/panel 7B/KD1/._KD1_1.tiff
- Figure 7/panel 7B/KD1/KD1-2.tiff
- __MACOSX/Figure 7/panel 7B/KD1/._KD1-2.tiff
- Figure 7/panel 7B/KD1/._KD1-2.tiff
- Figure 7/panel 7B/NT/NT_3.tiff
- __MACOSX/Figure 7/panel 7B/NT/._NT_3.tiff
- Figure 7/panel 7B/NT/._NT_3.tiff
- Figure 7/panel 7B/NT/.DS_Store
- __MACOSX/Figure 7/panel 7B/NT/._.DS_Store
- Figure 7/panel 7B/NT/._.DS_Store
- Figure 7/panel 7B/NT/NT_2.tiff
- __MACOSX/Figure 7/panel 7B/NT/._NT_2.tiff
- Figure 7/panel 7B/NT/._NT_2.tiff
- Figure 7/panel 7B/NT/NT_1.tiff
- __MACOSX/Figure 7/panel 7B/NT/._NT_1.tiff
- Figure 7/panel 7B/NT/._NT_1.tiff
- Figure 7/panel 7B/NT-KD1/.DS_Store
- __MACOSX/Figure 7/panel 7B/NT-KD1/._.DS_Store
- Figure 7/panel 7B/NT-KD1/._.DS_Store
- Figure 7/panel 7B/NT-KD1/Cond 2:3/
- Figure 7/panel 7B/NT-KD1/Cond 4:1/
- Figure 7/panel 7B/NT-KD1/Cond 1:4/
- Figure 7/panel 7B/NT-KD1/Cond 3:2/
- Figure 7/panel 7B/NT-KD1/Cond 1:1/
- Figure 7/panel 7C/NT/NT_3.tiff
- __MACOSX/Figure 7/panel 7C/NT/._NT_3.tiff
- Figure 7/panel 7C/NT/._NT_3.tiff
- Figure 7/panel 7C/NT/NT_2.tiff
- __MACOSX/Figure 7/panel 7C/NT/._NT_2.tiff
- Figure 7/panel 7C/NT/._NT_2.tiff
- Figure 7/panel 7C/NT/NT_1.tiff
- __MACOSX/Figure 7/panel 7C/NT/._NT_1.tiff
- Figure 7/panel 7C/NT/._NT_1.tiff
- Figure 7/panel 7C/KD2/KD2_1.tiff
- __MACOSX/Figure 7/panel 7C/KD2/._KD2_1.tiff
- Figure 7/panel 7C/KD2/._KD2_1.tiff
- Figure 7/panel 7C/KD2/KD2_3.tiff
- __MACOSX/Figure 7/panel 7C/KD2/._KD2_3.tiff
- Figure 7/panel 7C/KD2/._KD2_3.tiff
- Figure 7/panel 7C/KD2/KD2_2.tiff
- __MACOSX/Figure 7/panel 7C/KD2/._KD2_2.tiff
- Figure 7/panel 7C/KD2/._KD2_2.tiff
- Figure 7/panel 7C/NT-KD2/.DS_Store
- __MACOSX/Figure 7/panel 7C/NT-KD2/._.DS_Store
- Figure 7/panel 7C/NT-KD2/._.DS_Store
- Figure 7/panel 7C/NT-KD2/Cond 2:3/
- Figure 7/panel 7C/NT-KD2/Cond 4:1/
- Figure 7/panel 7C/NT-KD2/Cond 1:4/
- Figure 7/panel 7C/NT-KD2/Cond 3:2/
- Figure 7/panel 7C/NT-KD2/Cond 1:1/
- Figure 7/panel 7B/NT-KD1/Cond 2:3/2:3_1.tiff
- __MACOSX/Figure 7/panel 7B/NT-KD1/Cond 2:3/._2:3_1.tiff
- Figure 7/panel 7B/NT-KD1/Cond 2:3/._2:3_1.tiff
- Figure 7/panel 7B/NT-KD1/Cond 2:3/2:3_2.tiff
- __MACOSX/Figure 7/panel 7B/NT-KD1/Cond 2:3/._2:3_2.tiff
- Figure 7/panel 7B/NT-KD1/Cond 2:3/._2:3_2.tiff
- Figure 7/panel 7B/NT-KD1/Cond 2:3/2:3_3.tiff
- __MACOSX/Figure 7/panel 7B/NT-KD1/Cond 2:3/._2:3_3.tiff
- Figure 7/panel 7B/NT-KD1/Cond 2:3/._2:3_3.tiff
- Figure 7/panel 7B/NT-KD1/Cond 4:1/.DS_Store
- __MACOSX/Figure 7/panel 7B/NT-KD1/Cond 4:1/._.DS_Store
- Figure 7/panel 7B/NT-KD1/Cond 4:1/._.DS_Store
- Figure 7/panel 7B/NT-KD1/Cond 4:1/4:1_1.tiff
- __MACOSX/Figure 7/panel 7B/NT-KD1/Cond 4:1/._4:1_1.tiff
- Figure 7/panel 7B/NT-KD1/Cond 4:1/._4:1_1.tiff
- Figure 7/panel 7B/NT-KD1/Cond 4:1/4:1_2.tiff
- __MACOSX/Figure 7/panel 7B/NT-KD1/Cond 4:1/._4:1_2.tiff
- Figure 7/panel 7B/NT-KD1/Cond 4:1/._4:1_2.tiff
- Figure 7/panel 7B/NT-KD1/Cond 4:1/4:1_3.tiff
- __MACOSX/Figure 7/panel 7B/NT-KD1/Cond 4:1/._4:1_3.tiff
- Figure 7/panel 7B/NT-KD1/Cond 4:1/._4:1_3.tiff
- Figure 7/panel 7B/NT-KD1/Cond 1:4/1:4_1.tiff
- __MACOSX/Figure 7/panel 7B/NT-KD1/Cond 1:4/._1:4_1.tiff
- Figure 7/panel 7B/NT-KD1/Cond 1:4/._1:4_1.tiff
- Figure 7/panel 7B/NT-KD1/Cond 1:4/1:4_3.tiff
- __MACOSX/Figure 7/panel 7B/NT-KD1/Cond 1:4/._1:4_3.tiff
- Figure 7/panel 7B/NT-KD1/Cond 1:4/._1:4_3.tiff
- Figure 7/panel 7B/NT-KD1/Cond 1:4/1:4_2.tiff
- __MACOSX/Figure 7/panel 7B/NT-KD1/Cond 1:4/._1:4_2.tiff
- Figure 7/panel 7B/NT-KD1/Cond 1:4/._1:4_2.tiff
- Figure 7/panel 7B/NT-KD1/Cond 3:2/3:2_2.tiff
- __MACOSX/Figure 7/panel 7B/NT-KD1/Cond 3:2/._3:2_2.tiff
- Figure 7/panel 7B/NT-KD1/Cond 3:2/._3:2_2.tiff
- Figure 7/panel 7B/NT-KD1/Cond 3:2/3:2_3.tiff
- __MACOSX/Figure 7/panel 7B/NT-KD1/Cond 3:2/._3:2_3.tiff
- Figure 7/panel 7B/NT-KD1/Cond 3:2/._3:2_3.tiff
- Figure 7/panel 7B/NT-KD1/Cond 3:2/3:2_1.tiff
- __MACOSX/Figure 7/panel 7B/NT-KD1/Cond 3:2/._3:2_1.tiff
- Figure 7/panel 7B/NT-KD1/Cond 3:2/._3:2_1.tiff
- Figure 7/panel 7B/NT-KD1/Cond 1:1/1:1_2.tiff
- __MACOSX/Figure 7/panel 7B/NT-KD1/Cond 1:1/._1:1_2.tiff
- Figure 7/panel 7B/NT-KD1/Cond 1:1/._1:1_2.tiff
- Figure 7/panel 7B/NT-KD1/Cond 1:1/.DS_Store
- __MACOSX/Figure 7/panel 7B/NT-KD1/Cond 1:1/._.DS_Store
- Figure 7/panel 7B/NT-KD1/Cond 1:1/._.DS_Store
- Figure 7/panel 7B/NT-KD1/Cond 1:1/1:1_3.tiff
- __MACOSX/Figure 7/panel 7B/NT-KD1/Cond 1:1/._1:1_3.tiff
- Figure 7/panel 7B/NT-KD1/Cond 1:1/._1:1_3.tiff
- Figure 7/panel 7B/NT-KD1/Cond 1:1/1:1_1.tiff
- __MACOSX/Figure 7/panel 7B/NT-KD1/Cond 1:1/._1:1_1.tiff
- Figure 7/panel 7B/NT-KD1/Cond 1:1/._1:1_1.tiff
- Figure 7/panel 7C/NT-KD2/Cond 2:3/2:3_1.tiff
- __MACOSX/Figure 7/panel 7C/NT-KD2/Cond 2:3/._2:3_1.tiff
- Figure 7/panel 7C/NT-KD2/Cond 2:3/._2:3_1.tiff
- Figure 7/panel 7C/NT-KD2/Cond 2:3/2:3_2.tiff
- __MACOSX/Figure 7/panel 7C/NT-KD2/Cond 2:3/._2:3_2.tiff
- Figure 7/panel 7C/NT-KD2/Cond 2:3/._2:3_2.tiff
- Figure 7/panel 7C/NT-KD2/Cond 2:3/2:3_3.tiff
- __MACOSX/Figure 7/panel 7C/NT-KD2/Cond 2:3/._2:3_3.tiff
- Figure 7/panel 7C/NT-KD2/Cond 2:3/._2:3_3.tiff
- Figure 7/panel 7C/NT-KD2/Cond 4:1/4:1_1.tiff
- __MACOSX/Figure 7/panel 7C/NT-KD2/Cond 4:1/._4:1_1.tiff
- Figure 7/panel 7C/NT-KD2/Cond 4:1/._4:1_1.tiff
- Figure 7/panel 7C/NT-KD2/Cond 4:1/4:1_2.tiff
- __MACOSX/Figure 7/panel 7C/NT-KD2/Cond 4:1/._4:1_2.tiff
- Figure 7/panel 7C/NT-KD2/Cond 4:1/._4:1_2.tiff
- Figure 7/panel 7C/NT-KD2/Cond 4:1/4:1_3.tiff
- __MACOSX/Figure 7/panel 7C/NT-KD2/Cond 4:1/._4:1_3.tiff
- Figure 7/panel 7C/NT-KD2/Cond 4:1/._4:1_3.tiff
- Figure 7/panel 7C/NT-KD2/Cond 1:4/1:4_1.tiff
- __MACOSX/Figure 7/panel 7C/NT-KD2/Cond 1:4/._1:4_1.tiff
- Figure 7/panel 7C/NT-KD2/Cond 1:4/._1:4_1.tiff
- Figure 7/panel 7C/NT-KD2/Cond 1:4/1:4_3.tiff
- __MACOSX/Figure 7/panel 7C/NT-KD2/Cond 1:4/._1:4_3.tiff
- Figure 7/panel 7C/NT-KD2/Cond 1:4/._1:4_3.tiff
- Figure 7/panel 7C/NT-KD2/Cond 1:4/1:4_2.tiff
- __MACOSX/Figure 7/panel 7C/NT-KD2/Cond 1:4/._1:4_2.tiff
- Figure 7/panel 7C/NT-KD2/Cond 1:4/._1:4_2.tiff
- Figure 7/panel 7C/NT-KD2/Cond 3:2/3:2_2.tiff
- __MACOSX/Figure 7/panel 7C/NT-KD2/Cond 3:2/._3:2_2.tiff
- Figure 7/panel 7C/NT-KD2/Cond 3:2/._3:2_2.tiff
- Figure 7/panel 7C/NT-KD2/Cond 3:2/3:2_3.tiff
- __MACOSX/Figure 7/panel 7C/NT-KD2/Cond 3:2/._3:2_3.tiff
- Figure 7/panel 7C/NT-KD2/Cond 3:2/._3:2_3.tiff
- Figure 7/panel 7C/NT-KD2/Cond 3:2/3:2_1.tiff
- __MACOSX/Figure 7/panel 7C/NT-KD2/Cond 3:2/._3:2_1.tiff
- Figure 7/panel 7C/NT-KD2/Cond 3:2/._3:2_1.tiff
- Figure 7/panel 7C/NT-KD2/Cond 1:1/1:1_2.tiff
- __MACOSX/Figure 7/panel 7C/NT-KD2/Cond 1:1/._1:1_2.tiff
- Figure 7/panel 7C/NT-KD2/Cond 1:1/._1:1_2.tiff
- Figure 7/panel 7C/NT-KD2/Cond 1:1/1:1_3.tiff
- __MACOSX/Figure 7/panel 7C/NT-KD2/Cond 1:1/._1:1_3.tiff
- Figure 7/panel 7C/NT-KD2/Cond 1:1/._1:1_3.tiff
- Figure 7/panel 7C/NT-KD2/Cond 1:1/1:1_1.tiff
- __MACOSX/Figure 7/panel 7C/NT-KD2/Cond 1:1/._1:1_1.tiff
- Figure 7/panel 7C/NT-KD2/Cond 1:1/._1:1_1.tiff
