# Supplementary material for: Non-cell-autonomous control of mouse gastruloid development by the ultra-conserved lncRNA T-UCstem1
Source: EMBO J. 2025 Oct 31;44(24):7620–48. doi: 10.1038/s44318-025-00558-2 (PMC12706062; doi:10.1038/s44318-025-00558-2)
Supplement: Supplementary file 9 — Source data Fig. 7 [file 44318_2025_558_MOESM9_ESM.zip › Figure 7/panel 7E/panel 7E.xlsx]

## Sheet: panel 7E
cell identity	clone	expression level			legend
APS/Def. endoderm	KD1	1.30045			cell identity = label given to the cluster given by scType algorithm
APS/Def. endoderm	KD1	1.11616			clone = NT or KD1
APS/Def. endoderm	KD1	0.944235			expression level = expression level
APS/Def. endoderm	KD1	0.692822
APS/Def. endoderm	KD1	0.658583
APS/Def. endoderm	KD1	0.642456
APS/Def. endoderm	KD1	0.582922
APS/Def. endoderm	KD1	0.56857
APS/Def. endoderm	KD1	0.557992
APS/Def. endoderm	KD1	0.545749
APS/Def. endoderm	KD1	0.468069
APS/Def. endoderm	KD1	0.463387
APS/Def. endoderm	KD1	0.434307
APS/Def. endoderm	KD1	0.422911
APS/Def. endoderm	KD1	0.404296
APS/Def. endoderm	KD1	0.181879
APS/Def. endoderm	KD1	0.109351
APS/Def. endoderm	KD1	0
APS/Def. endoderm	KD1	0
APS/Def. endoderm	KD1	0
APS/Def. endoderm	KD1	0
APS/Def. endoderm	KD1	0
APS/Def. endoderm	KD1	0
APS/Def. endoderm	KD1	0
APS/Def. endoderm	KD1	0
APS/Def. endoderm	KD1	0
APS/Def. endoderm	KD1	0
APS/Def. endoderm	KD1	0
APS/Def. endoderm	KD1	0
APS/Def. endoderm	KD1	0
APS/Def. endoderm	KD1	0
APS/Def. endoderm	KD1	0
APS/Def. endoderm	KD1	0
APS/Def. endoderm	KD1	0
Caudal epiblast	KD1	1.40954
Caudal epiblast	KD1	1.36602
Caudal epiblast	KD1	1.22627
Caudal epiblast	KD1	0.583272
Caudal epiblast	KD1	0.493625
Caudal epiblast	KD1	0
Caudal epiblast	KD1	0
Caudal epiblast	KD1	0
Caudal epiblast	KD1	0
Caudal epiblast	KD1	0
Caudal epiblast	KD1	0
Caudal epiblast	KD1	0
Caudal epiblast	KD1	0
Caudal epiblast	KD1	0
Caudal epiblast	KD1	0
Caudal epiblast	KD1	0
Caudal epiblast	KD1	0
Caudal epiblast	KD1	0
Caudal epiblast	KD1	0
Caudal epiblast	KD1	0
Caudal epiblast	KD1	0
Caudal epiblast	KD1	0
Caudal epiblast	KD1	0
Caudal epiblast	KD1	0
Caudal epiblast	KD1	0
Caudal epiblast	KD1	0
Caudal epiblast	KD1	0
Caudal epiblast	KD1	0
Caudal epiblast	KD1	0
Caudal epiblast	KD1	0
Caudal epiblast	KD1	0
Caudal epiblast	KD1	0
Caudal epiblast	KD1	0
Caudal epiblast	KD1	0
Caudal epiblast	KD1	0
Caudal epiblast	KD1	0
Caudal epiblast	KD1	0
Caudal epiblast	KD1	0
Caudal epiblast	KD1	0
Caudal epiblast	KD1	0
Caudal epiblast	KD1	0
Caudal epiblast	KD1	0
Caudal epiblast	KD1	0
Caudal epiblast	KD1	0
Caudal epiblast	KD1	0
Caudal epiblast	KD1	0
Caudal epiblast	KD1	0
Caudal epiblast	KD1	0
Caudal epiblast	KD1	0
Caudal epiblast	KD1	0
Caudal epiblast	KD1	0
Caudal epiblast	KD1	0
Caudal epiblast	KD1	0
Caudal epiblast	KD1	0
Caudal epiblast	KD1	0
Caudal epiblast	KD1	0
Caudal epiblast	KD1	0
Caudal epiblast	KD1	0
Caudal epiblast	KD1	0
Caudal epiblast	KD1	0
Caudal epiblast	KD1	0
Caudal epiblast	KD1	0
Caudal epiblast	KD1	0
Caudal epiblast	KD1	0
Caudal epiblast	KD1	0
Caudal epiblast	KD1	0
Caudal epiblast	KD1	0
Caudal epiblast	KD1	0
Caudal epiblast	KD1	0
Caudal epiblast	KD1	0
Caudal epiblast	KD1	0
Caudal epiblast	KD1	0
Caudal epiblast	KD1	0
Caudal epiblast	KD1	0
Caudal epiblast	KD1	0
Caudal epiblast	KD1	0
Caudal epiblast	KD1	0
Caudal epiblast	KD1	0
Caudal epiblast	KD1	0
Caudal epiblast	KD1	0
Caudal epiblast	KD1	0
Caudal mesoderm	KD1	0.513336
Caudal mesoderm	KD1	0.345849
Caudal mesoderm	KD1	0.30713
Caudal mesoderm	KD1	0.205068
Caudal mesoderm	KD1	0.179084
Caudal mesoderm	KD1	0.173393
Caudal mesoderm	KD1	0.121899
Caudal mesoderm	KD1	0
Caudal mesoderm	KD1	0
Caudal mesoderm	KD1	0
Caudal mesoderm	KD1	0
Caudal mesoderm	KD1	0
Caudal mesoderm	KD1	0
Caudal mesoderm	KD1	0
Caudal mesoderm	KD1	0
Caudal mesoderm	KD1	0
Caudal mesoderm	KD1	0
Caudal mesoderm	KD1	0
Caudal mesoderm	KD1	0
Caudal mesoderm	KD1	0
Caudal mesoderm	KD1	0
Erythroid3	KD1	0
Erythroid3	KD1	0
Erythroid3	KD1	0
Erythroid3	KD1	0
Erythroid3	KD1	0
Erythroid3	KD1	0
Erythroid3	KD1	0
Erythroid3	KD1	0
Erythroid3	KD1	0
Erythroid3	KD1	0
Erythroid3	KD1	0
Erythroid3	KD1	0
Erythroid3	KD1	0
Erythroid3	KD1	0
Erythroid3	KD1	0
Erythroid3	KD1	0
Erythroid3	KD1	0
Erythroid3	KD1	0
Erythroid3	KD1	0
Erythroid3	KD1	0
Erythroid3	KD1	0
Erythroid3	KD1	0
Erythroid3	KD1	0
Erythroid3	KD1	0
Erythroid3	KD1	0
Erythroid3	KD1	0
Erythroid3	KD1	0
Erythroid3	KD1	0
Erythroid3	KD1	0
Erythroid3	KD1	0
Erythroid3	KD1	0
Erythroid3	KD1	0
Erythroid3	KD1	0
Erythroid3	KD1	0
ExE ectoderm	KD1	2.15499
ExE ectoderm	KD1	1.48481
ExE ectoderm	KD1	1.45541
ExE ectoderm	KD1	1.42039
ExE ectoderm	KD1	1.41258
ExE ectoderm	KD1	1.1781
ExE ectoderm	KD1	0
ExE ectoderm	KD1	0
ExE ectoderm	KD1	0
ExE ectoderm	KD1	0
ExE ectoderm	KD1	0
ExE ectoderm	KD1	0
ExE ectoderm	KD1	0
ExE ectoderm	KD1	0
ExE ectoderm	KD1	0
ExE ectoderm	KD1	0
ExE ectoderm	KD1	0
ExE ectoderm	KD1	0
ExE ectoderm	KD1	0
ExE ectoderm	KD1	0
ExE ectoderm	KD1	0
ExE ectoderm	KD1	0
ExE ectoderm	KD1	0
ExE ectoderm	KD1	0
ExE ectoderm	KD1	0
ExE ectoderm	KD1	0
ExE ectoderm	KD1	0
ExE ectoderm	KD1	0
ExE ectoderm	KD1	0
ExE ectoderm	KD1	0
ExE ectoderm	KD1	0
ExE ectoderm	KD1	0
ExE ectoderm	KD1	0
ExE ectoderm	KD1	0
ExE ectoderm	KD1	0
ExE ectoderm	KD1	0
ExE ectoderm	KD1	0
ExE ectoderm	KD1	0
ExE ectoderm	KD1	0
ExE ectoderm	KD1	0
ExE ectoderm	KD1	0
ExE ectoderm	KD1	0
ExE ectoderm	KD1	0
ExE ectoderm	KD1	0
ExE ectoderm	KD1	0
ExE ectoderm	KD1	0
ExE ectoderm	KD1	0
ExE ectoderm	KD1	0
ExE ectoderm	KD1	0
ExE ectoderm	KD1	0
ExE ectoderm	KD1	0
ExE ectoderm	KD1	0
ExE ectoderm	KD1	0
ExE ectoderm	KD1	0
ExE ectoderm	KD1	0
ExE ectoderm	KD1	0
ExE ectoderm	KD1	0
ExE ectoderm	KD1	0
ExE ectoderm	KD1	0
ExE ectoderm	KD1	0
ExE ectoderm	KD1	0
ExE ectoderm	KD1	0
ExE ectoderm	KD1	0
ExE ectoderm	KD1	0
ExE ectoderm	KD1	0
ExE ectoderm	KD1	0
ExE ectoderm	KD1	0
ExE ectoderm	KD1	0
ExE ectoderm	KD1	0
ExE ectoderm	KD1	0
ExE ectoderm	KD1	0
ExE ectoderm	KD1	0
ExE ectoderm	KD1	0
ExE ectoderm	KD1	0
ExE endoderm	KD1	0
ExE endoderm	KD1	0
ExE endoderm	KD1	0
ExE endoderm	KD1	0
ExE endoderm	KD1	0
ExE endoderm	KD1	0
ExE endoderm	KD1	0
ExE endoderm	KD1	0
ExE endoderm	KD1	0
ExE endoderm	KD1	0
ExE endoderm	KD1	0
ExE endoderm	KD1	0
ExE endoderm	KD1	0
ExE endoderm	KD1	0
ExE endoderm	KD1	0
ExE endoderm	KD1	0
ExE endoderm	KD1	0
ExE endoderm	KD1	0
ExE endoderm	KD1	0
ExE endoderm	KD1	0
ExE endoderm	KD1	0
ExE endoderm	KD1	0
ExE endoderm	KD1	0
ExE endoderm	KD1	0
ExE endoderm	KD1	0
ExE endoderm	KD1	0
ExE endoderm	KD1	0
ExE endoderm	KD1	0
ExE endoderm	KD1	0
ExE endoderm	KD1	0
ExE endoderm	KD1	0
ExE endoderm	KD1	0
ExE endoderm	KD1	0
ExE endoderm	KD1	0
ExE endoderm	KD1	0
ExE endoderm	KD1	0
ExE endoderm	KD1	0
ExE endoderm	KD1	0
ExE endoderm	KD1	0
ExE endoderm	KD1	0
ExE endoderm	KD1	0
ExE endoderm	KD1	0
ExE endoderm	KD1	0
ExE endoderm	KD1	0
ExE endoderm	KD1	0
ExE endoderm	KD1	0
ExE endoderm	KD1	0
ExE endoderm	KD1	0
ExE endoderm	KD1	0
ExE endoderm	KD1	0
ExE endoderm	KD1	0
ExE endoderm	KD1	0
ExE endoderm	KD1	0
ExE endoderm	KD1	0
ExE endoderm	KD1	0
ExE mesoderm	KD1	1.04354
ExE mesoderm	KD1	0
ExE mesoderm	KD1	0
ExE mesoderm	KD1	0
ExE mesoderm	KD1	0
ExE mesoderm	KD1	0
ExE mesoderm	KD1	0
ExE mesoderm	KD1	0
ExE mesoderm	KD1	0
ExE mesoderm	KD1	0
ExE mesoderm	KD1	0
ExE mesoderm	KD1	0
ExE mesoderm	KD1	0
ExE mesoderm	KD1	0
ExE mesoderm	KD1	0
ExE mesoderm	KD1	0
ExE mesoderm	KD1	0
ExE mesoderm	KD1	0
ExE mesoderm	KD1	0
ExE mesoderm	KD1	0
Naïve pluripotency	KD1	2.0468
Naïve pluripotency	KD1	1.93401
Naïve pluripotency	KD1	1.7384
Naïve pluripotency	KD1	1.68846
Naïve pluripotency	KD1	1.66931
Naïve pluripotency	KD1	1.42577
Naïve pluripotency	KD1	1.41447
Naïve pluripotency	KD1	1.41211
Naïve pluripotency	KD1	1.34803
Naïve pluripotency	KD1	1.3455
Naïve pluripotency	KD1	1.32689
Naïve pluripotency	KD1	1.32324
Naïve pluripotency	KD1	1.24233
Naïve pluripotency	KD1	1.23588
Naïve pluripotency	KD1	1.22661
Naïve pluripotency	KD1	1.19905
Naïve pluripotency	KD1	1.18562
Naïve pluripotency	KD1	1.17207
Naïve pluripotency	KD1	1.16504
Naïve pluripotency	KD1	1.15735
Naïve pluripotency	KD1	1.12615
Naïve pluripotency	KD1	1.09423
Naïve pluripotency	KD1	1.07175
Naïve pluripotency	KD1	1.03166
Naïve pluripotency	KD1	1.03061
Naïve pluripotency	KD1	0.985646
Naïve pluripotency	KD1	0.964965
Naïve pluripotency	KD1	0.94906
Naïve pluripotency	KD1	0.785415
Naïve pluripotency	KD1	0.739006
Naïve pluripotency	KD1	0.734746
Naïve pluripotency	KD1	0.671428
Naïve pluripotency	KD1	0.668957
Naïve pluripotency	KD1	0.516012
Naïve pluripotency	KD1	0.355271
Naïve pluripotency	KD1	0.345716
Naïve pluripotency	KD1	0.257083
Naïve pluripotency	KD1	0.242081
Naïve pluripotency	KD1	0.100456
Naïve pluripotency	KD1	0
Naïve pluripotency	KD1	0
Naïve pluripotency	KD1	0
Naïve pluripotency	KD1	0
Naïve pluripotency	KD1	0
Naïve pluripotency	KD1	0
Naïve pluripotency	KD1	0
Naïve pluripotency	KD1	0
Naïve pluripotency	KD1	0
Naïve pluripotency	KD1	0
Naïve pluripotency	KD1	0
Naïve pluripotency	KD1	0
Naïve pluripotency	KD1	0
Naïve pluripotency	KD1	0
Naïve pluripotency	KD1	0
Naïve pluripotency	KD1	0
Naïve pluripotency	KD1	0
Naïve pluripotency	KD1	0
Naïve pluripotency	KD1	0
Naïve pluripotency	KD1	0
Naïve pluripotency	KD1	0
Naïve pluripotency	KD1	0
Naïve pluripotency	KD1	0
Naïve pluripotency	KD1	0
Naïve pluripotency	KD1	0
Naïve pluripotency	KD1	0
Naïve pluripotency	KD1	0
Naïve pluripotency	KD1	0
Naïve pluripotency	KD1	0
Naïve pluripotency	KD1	0
Naïve pluripotency	KD1	0
Naïve pluripotency	KD1	0
Naïve pluripotency	KD1	0
Naïve pluripotency	KD1	0
Naïve pluripotency	KD1	0
Naïve pluripotency	KD1	0
Naïve pluripotency	KD1	0
Naïve pluripotency	KD1	0
Naïve pluripotency	KD1	0
Naïve pluripotency	KD1	0
Naïve pluripotency	KD1	0
Naïve pluripotency	KD1	0
Naïve pluripotency	KD1	0
Naïve pluripotency	KD1	0
Naïve pluripotency	KD1	0
Naïve pluripotency	KD1	0
Naïve pluripotency	KD1	0
Naïve pluripotency	KD1	0
Naïve pluripotency	KD1	0
Naïve pluripotency	KD1	0
Naïve pluripotency	KD1	0
Naïve pluripotency	KD1	0
Naïve pluripotency	KD1	0
Naïve pluripotency	KD1	0
Naïve pluripotency	KD1	0
Naïve pluripotency	KD1	0
Naïve pluripotency	KD1	0
Naïve pluripotency	KD1	0
Naïve pluripotency	KD1	0
Naïve pluripotency	KD1	0
Naïve pluripotency	KD1	0
Naïve pluripotency	KD1	0
Naïve pluripotency	KD1	0
Naïve pluripotency	KD1	0
Naïve pluripotency	KD1	0
Naïve pluripotency	KD1	0
Naïve pluripotency	KD1	0
Naïve pluripotency	KD1	0
Naïve pluripotency	KD1	0
Naïve pluripotency	KD1	0
Naïve pluripotency	KD1	0
Naïve pluripotency	KD1	0
Naïve pluripotency	KD1	0
Naïve pluripotency	KD1	0
Naïve pluripotency	KD1	0
Naïve pluripotency	KD1	0
Naïve pluripotency	KD1	0
Naïve pluripotency	KD1	0
Naïve pluripotency	KD1	0
Naïve pluripotency	KD1	0
Naïve pluripotency	KD1	0
Naïve pluripotency	KD1	0
Naïve pluripotency	KD1	0
Naïve pluripotency	KD1	0
Naïve pluripotency	KD1	0
Naïve pluripotency	KD1	0
Naïve pluripotency	KD1	0
Naïve pluripotency	KD1	0
Naïve pluripotency	KD1	0
Naïve pluripotency	KD1	0
Naïve pluripotency	KD1	0
Naïve pluripotency	KD1	0
Naïve pluripotency	KD1	0
Naïve pluripotency	KD1	0
Naïve pluripotency	KD1	0
Naïve pluripotency	KD1	0
Naïve pluripotency	KD1	0
Naïve pluripotency	KD1	0
Naïve pluripotency	KD1	0
Naïve pluripotency	KD1	0
Naïve pluripotency	KD1	0
Naïve pluripotency	KD1	0
Naïve pluripotency	KD1	0
Naïve pluripotency	KD1	0
Naïve pluripotency	KD1	0
Naïve pluripotency	KD1	0
Naïve pluripotency	KD1	0
Naïve pluripotency	KD1	0
Naïve pluripotency	KD1	0
Naïve pluripotency	KD1	0
Naïve pluripotency	KD1	0
Naïve pluripotency	KD1	0
Naïve pluripotency	KD1	0
Naïve pluripotency	KD1	0
Naïve pluripotency	KD1	0
Naïve pluripotency	KD1	0
Naïve pluripotency	KD1	0
Naïve pluripotency	KD1	0
Naïve pluripotency	KD1	0
Naïve pluripotency	KD1	0
Naïve pluripotency	KD1	0
Naïve pluripotency	KD1	0
Naïve pluripotency	KD1	0
Naïve pluripotency	KD1	0
Naïve pluripotency	KD1	0
Naïve pluripotency	KD1	0
Naïve pluripotency	KD1	0
Naïve pluripotency	KD1	0
Naïve pluripotency	KD1	0
Naïve pluripotency	KD1	0
Naïve pluripotency	KD1	0
Naïve pluripotency	KD1	0
Naïve pluripotency	KD1	0
Naïve pluripotency	KD1	0
Naïve pluripotency	KD1	0
Naïve pluripotency	KD1	0
Naïve pluripotency	KD1	0
Naïve pluripotency	KD1	0
Naïve pluripotency	KD1	0
Naïve pluripotency	KD1	0
Naïve pluripotency	KD1	0
Naïve pluripotency	KD1	0
Naïve pluripotency	KD1	0
Naïve pluripotency	KD1	0
Naïve pluripotency	KD1	0
Naïve pluripotency	KD1	0
Naïve pluripotency	KD1	0
Naïve pluripotency	KD1	0
Naïve pluripotency	KD1	0
Naïve pluripotency	KD1	0
Naïve pluripotency	KD1	0
Naïve pluripotency	KD1	0
Naïve pluripotency	KD1	0
Naïve pluripotency	KD1	0
Naïve pluripotency	KD1	0
Naïve pluripotency	KD1	0
Naïve pluripotency	KD1	0
Naïve pluripotency	KD1	0
Naïve pluripotency	KD1	0
Naïve pluripotency	KD1	0
Naïve pluripotency	KD1	0
Naïve pluripotency	KD1	0
Naïve pluripotency	KD1	0
Naïve pluripotency	KD1	0
Naïve pluripotency	KD1	0
Naïve pluripotency	KD1	0
Naïve pluripotency	KD1	0
Naïve pluripotency	KD1	0
Naïve pluripotency	KD1	0
Naïve pluripotency	KD1	0
Naïve pluripotency	KD1	0
Naïve pluripotency	KD1	0
Naïve pluripotency	KD1	0
Naïve pluripotency	KD1	0
Naïve pluripotency	KD1	0
Naïve pluripotency	KD1	0
Naïve pluripotency	KD1	0
Naïve pluripotency	KD1	0
Naïve pluripotency	KD1	0
Naïve pluripotency	KD1	0
Naïve pluripotency	KD1	0
Naïve pluripotency	KD1	0
Naïve pluripotency	KD1	0
Naïve pluripotency	KD1	0
Naïve pluripotency	KD1	0
Naïve pluripotency	KD1	0
Naïve pluripotency	KD1	0
Naïve pluripotency	KD1	0
Naïve pluripotency	KD1	0
Naïve pluripotency	KD1	0
Naïve pluripotency	KD1	0
Naïve pluripotency	KD1	0
Naïve pluripotency	KD1	0
Naïve pluripotency	KD1	0
Naïve pluripotency	KD1	0
Naïve pluripotency	KD1	0
Naïve pluripotency	KD1	0
Naïve pluripotency	KD1	0
Naïve pluripotency	KD1	0
Naïve pluripotency	KD1	0
Naïve pluripotency	KD1	0
Naïve pluripotency	KD1	0
Naïve pluripotency	KD1	0
Naïve pluripotency	KD1	0
Naïve pluripotency	KD1	0
Naïve pluripotency	KD1	0
Naïve pluripotency	KD1	0
Naïve pluripotency	KD1	0
Naïve pluripotency	KD1	0
Naïve pluripotency	KD1	0
Naïve pluripotency	KD1	0
Naïve pluripotency	KD1	0
Naïve pluripotency	KD1	0
Naïve pluripotency	KD1	0
Naïve pluripotency	KD1	0
Naïve pluripotency	KD1	0
Naïve pluripotency	KD1	0
Naïve pluripotency	KD1	0
Naïve pluripotency	KD1	0
Naïve pluripotency	KD1	0
Naïve pluripotency	KD1	0
Naïve pluripotency	KD1	0
Naïve pluripotency	KD1	0
Naïve pluripotency	KD1	0
Naïve pluripotency	KD1	0
Naïve pluripotency	KD1	0
Naïve pluripotency	KD1	0
Naïve pluripotency	KD1	0
Naïve pluripotency	KD1	0
Naïve pluripotency	KD1	0
Naïve pluripotency	KD1	0
Naïve pluripotency	KD1	0
Naïve pluripotency	KD1	0
Naïve pluripotency	KD1	0
Naïve pluripotency	KD1	0
Naïve pluripotency	KD1	0
Naïve pluripotency	KD1	0
Naïve pluripotency	KD1	0
Naïve pluripotency	KD1	0
Naïve pluripotency	KD1	0
Naïve pluripotency	KD1	0
Naïve pluripotency	KD1	0
Naïve pluripotency	KD1	0
Naïve pluripotency	KD1	0
Naïve pluripotency	KD1	0
Naïve pluripotency	KD1	0
Naïve pluripotency	KD1	0
Naïve pluripotency	KD1	0
Naïve pluripotency	KD1	0
Naïve pluripotency	KD1	0
Naïve pluripotency	KD1	0
Naïve pluripotency	KD1	0
Naïve pluripotency	KD1	0
Naïve pluripotency	KD1	0
Naïve pluripotency	KD1	0
Naïve pluripotency	KD1	0
Naïve pluripotency	KD1	0
NMP	KD1	0.66609
NMP	KD1	0
NMP	KD1	0
NMP	KD1	0
NMP	KD1	0
NMP	KD1	0
NMP	KD1	0
NMP	KD1	0
NMP	KD1	0
NMP	KD1	0
NMP	KD1	0
NMP	KD1	0
NMP	KD1	0
NMP	KD1	0
NMP	KD1	0
NMP	KD1	0
NMP	KD1	0
NMP	KD1	0
NMP	KD1	0
NMP	KD1	0
NMP	KD1	0
NMP	KD1	0
NMP	KD1	0
NMP	KD1	0
NMP	KD1	0
NMP	KD1	0
NMP	KD1	0
NMP	KD1	0
NMP	KD1	0
NMP	KD1	0
NMP	KD1	0
NMP	KD1	0
NMP	KD1	0
NMP	KD1	0
NMP	KD1	0
NMP	KD1	0
NMP	KD1	0
NMP	KD1	0
NMP	KD1	0
NMP	KD1	0
NMP	KD1	0
NMP	KD1	0
NMP	KD1	0
NMP	KD1	0
NMP	KD1	0
NMP2	KD1	1.51268
NMP2	KD1	1.35658
NMP2	KD1	1.19751
NMP2	KD1	1.084
NMP2	KD1	0.990337
NMP2	KD1	0.7947
NMP2	KD1	0.788465
NMP2	KD1	0.756232
NMP2	KD1	0.711502
NMP2	KD1	0.675336
NMP2	KD1	0.62855
NMP2	KD1	0.617605
NMP2	KD1	0.580162
NMP2	KD1	0.51711
NMP2	KD1	0.383864
NMP2	KD1	0.301733
NMP2	KD1	0.26371
NMP2	KD1	0.243521
NMP2	KD1	0.177033
NMP2	KD1	0.160222
NMP2	KD1	0.154298
NMP2	KD1	0.14628
NMP2	KD1	0.144042
NMP2	KD1	0.131155
NMP2	KD1	0.130362
NMP2	KD1	0.124249
NMP2	KD1	0.118066
NMP2	KD1	0.109575
NMP2	KD1	0
NMP2	KD1	0
NMP2	KD1	0
NMP2	KD1	0
NMP2	KD1	0
NMP2	KD1	0
NMP2	KD1	0
NMP2	KD1	0
NMP2	KD1	0
NMP2	KD1	0
NMP2	KD1	0
NMP2	KD1	0
NMP2	KD1	0
NMP2	KD1	0
NMP2	KD1	0
NMP2	KD1	0
NMP2	KD1	0
NMP2	KD1	0
NMP2	KD1	0
NMP2	KD1	0
NMP2	KD1	0
NMP2	KD1	0
NMP2	KD1	0
NMP2	KD1	0
NMP2	KD1	0
NMP2	KD1	0
NMP2	KD1	0
NMP2	KD1	0
NMP2	KD1	0
NMP2	KD1	0
NMP2	KD1	0
NMP2	KD1	0
NMP2	KD1	0
NMP2	KD1	0
NMP2	KD1	0
NMP2	KD1	0
NMP2	KD1	0
NMP2	KD1	0
NMP2	KD1	0
NMP2	KD1	0
NMP2	KD1	0
NMP2	KD1	0
NMP2	KD1	0
NMP2	KD1	0
NMP2	KD1	0
NMP2	KD1	0
NMP2	KD1	0
NMP2	KD1	0
NMP2	KD1	0
NMP2	KD1	0
NMP2	KD1	0
NMP2	KD1	0
NMP2	KD1	0
NMP2	KD1	0
NMP2	KD1	0
NMP2	KD1	0
NMP2	KD1	0
NMP2	KD1	0
NMP2	KD1	0
NMP2	KD1	0
Notochord	KD1	0.986068
Notochord	KD1	0
Notochord	KD1	0
Notochord	KD1	0
Notochord	KD1	0
Notochord	KD1	0
Notochord	KD1	0
Notochord	KD1	0
Paraxial mesoderm	KD1	0.750268
Paraxial mesoderm	KD1	0.327758
Paraxial mesoderm	KD1	0.276542
Paraxial mesoderm	KD1	0
Paraxial mesoderm	KD1	0
Paraxial mesoderm	KD1	0
Paraxial mesoderm	KD1	0
Paraxial mesoderm	KD1	0
Paraxial mesoderm	KD1	0
Paraxial mesoderm	KD1	0
Paraxial mesoderm	KD1	0
Paraxial mesoderm	KD1	0
Paraxial mesoderm	KD1	0
Paraxial mesoderm	KD1	0
Paraxial mesoderm	KD1	0
Paraxial mesoderm	KD1	0
Paraxial mesoderm	KD1	0
Paraxial mesoderm	KD1	0
Paraxial mesoderm	KD1	0
Paraxial mesoderm	KD1	0
Pharyngeal mesoderm	KD1	0
Pharyngeal mesoderm	KD1	0
Pharyngeal mesoderm	KD1	0
Pharyngeal mesoderm	KD1	0
Pharyngeal mesoderm	KD1	0
Pharyngeal mesoderm	KD1	0
Pharyngeal mesoderm	KD1	0
Pharyngeal mesoderm	KD1	0
Pharyngeal mesoderm	KD1	0
Pharyngeal mesoderm	KD1	0
Pharyngeal mesoderm	KD1	0
Pharyngeal mesoderm	KD1	0
Pharyngeal mesoderm	KD1	0
Pharyngeal mesoderm	KD1	0
Somite	KD1	0.610717
Somite	KD1	0.55587
Somite	KD1	0.544166
Somite	KD1	0.447114
Somite	KD1	0
Somite	KD1	0
Somite	KD1	0
Somite	KD1	0
Somite	KD1	0
Somite	KD1	0
Somite	KD1	0
Somite	KD1	0
Somite	KD1	0
Somite	KD1	0
Somite	KD1	0
Somite	KD1	0
Somite	KD1	0
Somite	KD1	0
Somite	KD1	0
Somite	KD1	0
Somite	KD1	0
Somite	KD1	0
Somite	KD1	0
Somite	KD1	0
Somite	KD1	0
Somite	KD1	0
Somite	KD1	0
Somite	KD1	0
Somite	KD1	0
Somite	KD1	0
Somite	KD1	0
Somite	KD1	0
Somite	KD1	0
Somite	KD1	0
Somite	KD1	0
Somite	KD1	0
Somite	KD1	0
Somite	KD1	0
Somite	KD1	0
Somite	KD1	0
Somite	KD1	0
Somite	KD1	0
Somite	KD1	0
Somite	KD1	0
Somite	KD1	0
Somite	KD1	0
Somite diff.front	KD1	0.107163
Somite diff.front	KD1	0.104369
Somite diff.front	KD1	0
Somite diff.front	KD1	0
Somite diff.front	KD1	0
Somite diff.front	KD1	0
Somite diff.front	KD1	0
Somite diff.front	KD1	0
Somite diff.front	KD1	0
Somite diff.front	KD1	0
Somite diff.front	KD1	0
APS/Def. endoderm	NT	0
APS/Def. endoderm	NT	0
Caudal epiblast	NT	0
Caudal epiblast	NT	0
Caudal epiblast	NT	0
Caudal epiblast	NT	0
Caudal epiblast	NT	0
Caudal epiblast	NT	0
Caudal epiblast	NT	0
Caudal epiblast	NT	0
Caudal epiblast	NT	0
Caudal epiblast	NT	0
Caudal epiblast	NT	0
Caudal epiblast	NT	0
Caudal epiblast	NT	0
Caudal epiblast	NT	0
Caudal epiblast	NT	0
Caudal epiblast	NT	0
Caudal epiblast	NT	0
Caudal epiblast	NT	0
Caudal epiblast	NT	0
Caudal epiblast	NT	0
Caudal epiblast	NT	0
Caudal epiblast	NT	0
Caudal epiblast	NT	0
Caudal epiblast	NT	0
Caudal epiblast	NT	0
Caudal epiblast	NT	0
Caudal epiblast	NT	0
Caudal epiblast	NT	0
Caudal epiblast	NT	0
Caudal epiblast	NT	0
Caudal epiblast	NT	0
Caudal epiblast	NT	0
Caudal epiblast	NT	0
Caudal epiblast	NT	0
Caudal epiblast	NT	0
Caudal epiblast	NT	0
Caudal epiblast	NT	0
Caudal epiblast	NT	0
Caudal epiblast	NT	0
Caudal epiblast	NT	0
Caudal epiblast	NT	0
Caudal epiblast	NT	0
Caudal epiblast	NT	0
Caudal epiblast	NT	0
Caudal epiblast	NT	0
Caudal epiblast	NT	0
Caudal mesoderm	NT	0
Caudal mesoderm	NT	0
Caudal mesoderm	NT	0
Caudal mesoderm	NT	0
Caudal mesoderm	NT	0
Caudal mesoderm	NT	0
Caudal mesoderm	NT	0
Caudal mesoderm	NT	0
Caudal mesoderm	NT	0
Caudal mesoderm	NT	0
Caudal mesoderm	NT	0
Caudal mesoderm	NT	0
Caudal mesoderm	NT	0
Caudal mesoderm	NT	0
Caudal mesoderm	NT	0
Caudal mesoderm	NT	0
Erythroid3	NT	0
Erythroid3	NT	0
Erythroid3	NT	0
Erythroid3	NT	0
Erythroid3	NT	0
Erythroid3	NT	0
Erythroid3	NT	0
Erythroid3	NT	0
Erythroid3	NT	0
Erythroid3	NT	0
Erythroid3	NT	0
Erythroid3	NT	0
Erythroid3	NT	0
Erythroid3	NT	0
Erythroid3	NT	0
Erythroid3	NT	0
Erythroid3	NT	0
Erythroid3	NT	0
Erythroid3	NT	0
Erythroid3	NT	0
Erythroid3	NT	0
Erythroid3	NT	0
Erythroid3	NT	0
Erythroid3	NT	0
Erythroid3	NT	0
Erythroid3	NT	0
Erythroid3	NT	0
Erythroid3	NT	0
Erythroid3	NT	0
Erythroid3	NT	0
Erythroid3	NT	0
Erythroid3	NT	0
Erythroid3	NT	0
Erythroid3	NT	0
Erythroid3	NT	0
Erythroid3	NT	0
Erythroid3	NT	0
Erythroid3	NT	0
Erythroid3	NT	0
Erythroid3	NT	0
Erythroid3	NT	0
Erythroid3	NT	0
Erythroid3	NT	0
Erythroid3	NT	0
Erythroid3	NT	0
Erythroid3	NT	0
ExE ectoderm	NT	0
ExE ectoderm	NT	0
ExE ectoderm	NT	0
ExE ectoderm	NT	0
ExE ectoderm	NT	0
ExE ectoderm	NT	0
ExE ectoderm	NT	0
ExE ectoderm	NT	0
ExE ectoderm	NT	0
ExE ectoderm	NT	0
ExE ectoderm	NT	0
ExE ectoderm	NT	0
ExE ectoderm	NT	0
ExE ectoderm	NT	0
ExE ectoderm	NT	0
ExE ectoderm	NT	0
ExE ectoderm	NT	0
ExE ectoderm	NT	0
ExE ectoderm	NT	0
ExE ectoderm	NT	0
ExE ectoderm	NT	0
ExE ectoderm	NT	0
ExE ectoderm	NT	0
ExE ectoderm	NT	0
ExE ectoderm	NT	0
ExE ectoderm	NT	0
ExE ectoderm	NT	0
ExE ectoderm	NT	0
ExE ectoderm	NT	0
ExE ectoderm	NT	0
ExE ectoderm	NT	0
ExE ectoderm	NT	0
ExE endoderm	NT	0
ExE endoderm	NT	0
ExE endoderm	NT	0
ExE endoderm	NT	0
ExE endoderm	NT	0
ExE endoderm	NT	0
ExE endoderm	NT	0
ExE endoderm	NT	0
ExE endoderm	NT	0
ExE endoderm	NT	0
ExE endoderm	NT	0
ExE endoderm	NT	0
ExE endoderm	NT	0
ExE endoderm	NT	0
ExE endoderm	NT	0
ExE endoderm	NT	0
ExE endoderm	NT	0
ExE endoderm	NT	0
ExE endoderm	NT	0
ExE endoderm	NT	0
ExE endoderm	NT	0
ExE endoderm	NT	0
ExE endoderm	NT	0
ExE endoderm	NT	0
ExE endoderm	NT	0
ExE endoderm	NT	0
ExE endoderm	NT	0
ExE endoderm	NT	0
ExE endoderm	NT	0
ExE endoderm	NT	0
ExE endoderm	NT	0
ExE endoderm	NT	0
ExE endoderm	NT	0
ExE endoderm	NT	0
ExE endoderm	NT	0
ExE endoderm	NT	0
ExE endoderm	NT	0
ExE endoderm	NT	0
ExE endoderm	NT	0
ExE endoderm	NT	0
ExE endoderm	NT	0
ExE endoderm	NT	0
ExE endoderm	NT	0
ExE endoderm	NT	0
ExE endoderm	NT	0
ExE endoderm	NT	0
ExE endoderm	NT	0
ExE endoderm	NT	0
ExE endoderm	NT	0
ExE endoderm	NT	0
ExE endoderm	NT	0
ExE endoderm	NT	0
ExE endoderm	NT	0
ExE endoderm	NT	0
ExE endoderm	NT	0
ExE endoderm	NT	0
ExE endoderm	NT	0
ExE endoderm	NT	0
ExE endoderm	NT	0
ExE endoderm	NT	0
ExE endoderm	NT	0
ExE endoderm	NT	0
ExE endoderm	NT	0
ExE endoderm	NT	0
ExE endoderm	NT	0
ExE endoderm	NT	0
ExE endoderm	NT	0
ExE endoderm	NT	0
ExE endoderm	NT	0
ExE endoderm	NT	0
ExE endoderm	NT	0
ExE endoderm	NT	0
ExE endoderm	NT	0
ExE endoderm	NT	0
ExE endoderm	NT	0
ExE endoderm	NT	0
ExE endoderm	NT	0
ExE endoderm	NT	0
ExE endoderm	NT	0
ExE endoderm	NT	0
ExE endoderm	NT	0
ExE endoderm	NT	0
ExE endoderm	NT	0
ExE endoderm	NT	0
ExE endoderm	NT	0
ExE endoderm	NT	0
ExE endoderm	NT	0
ExE endoderm	NT	0
ExE endoderm	NT	0
ExE endoderm	NT	0
ExE endoderm	NT	0
ExE endoderm	NT	0
ExE endoderm	NT	0
ExE endoderm	NT	0
ExE endoderm	NT	0
ExE endoderm	NT	0
ExE endoderm	NT	0
ExE endoderm	NT	0
ExE endoderm	NT	0
ExE endoderm	NT	0
ExE endoderm	NT	0
ExE endoderm	NT	0
ExE endoderm	NT	0
ExE endoderm	NT	0
ExE endoderm	NT	0
ExE endoderm	NT	0
ExE endoderm	NT	0
ExE endoderm	NT	0
ExE endoderm	NT	0
ExE endoderm	NT	0
ExE endoderm	NT	0
ExE endoderm	NT	0
ExE endoderm	NT	0
ExE endoderm	NT	0
ExE endoderm	NT	0
ExE endoderm	NT	0
ExE endoderm	NT	0
ExE endoderm	NT	0
ExE endoderm	NT	0
ExE endoderm	NT	0
ExE endoderm	NT	0
ExE endoderm	NT	0
ExE endoderm	NT	0
ExE endoderm	NT	0
ExE endoderm	NT	0
ExE endoderm	NT	0
ExE endoderm	NT	0
ExE endoderm	NT	0
ExE endoderm	NT	0
ExE endoderm	NT	0
ExE endoderm	NT	0
ExE endoderm	NT	0
ExE endoderm	NT	0
ExE endoderm	NT	0
ExE endoderm	NT	0
ExE endoderm	NT	0
ExE endoderm	NT	0
ExE endoderm	NT	0
ExE endoderm	NT	0
ExE endoderm	NT	0
ExE endoderm	NT	0
ExE endoderm	NT	0
ExE endoderm	NT	0
ExE endoderm	NT	0
ExE endoderm	NT	0
ExE endoderm	NT	0
ExE endoderm	NT	0
ExE endoderm	NT	0
ExE endoderm	NT	0
ExE endoderm	NT	0
ExE endoderm	NT	0
ExE endoderm	NT	0
ExE endoderm	NT	0
ExE endoderm	NT	0
ExE endoderm	NT	0
ExE endoderm	NT	0
ExE endoderm	NT	0
ExE endoderm	NT	0
ExE endoderm	NT	0
ExE endoderm	NT	0
ExE endoderm	NT	0
ExE endoderm	NT	0
ExE endoderm	NT	0
ExE endoderm	NT	0
ExE endoderm	NT	0
ExE endoderm	NT	0
ExE endoderm	NT	0
ExE endoderm	NT	0
ExE endoderm	NT	0
ExE endoderm	NT	0
ExE endoderm	NT	0
ExE endoderm	NT	0
ExE endoderm	NT	0
ExE endoderm	NT	0
ExE endoderm	NT	0
ExE endoderm	NT	0
ExE endoderm	NT	0
ExE endoderm	NT	0
ExE endoderm	NT	0
ExE endoderm	NT	0
ExE endoderm	NT	0
ExE endoderm	NT	0
ExE endoderm	NT	0
ExE endoderm	NT	0
ExE endoderm	NT	0
ExE endoderm	NT	0
ExE endoderm	NT	0
ExE endoderm	NT	0
ExE endoderm	NT	0
ExE endoderm	NT	0
ExE endoderm	NT	0
ExE endoderm	NT	0
ExE endoderm	NT	0
ExE endoderm	NT	0
ExE endoderm	NT	0
ExE endoderm	NT	0
ExE endoderm	NT	0
ExE endoderm	NT	0
ExE endoderm	NT	0
ExE endoderm	NT	0
ExE endoderm	NT	0
ExE endoderm	NT	0
ExE endoderm	NT	0
ExE endoderm	NT	0
ExE endoderm	NT	0
ExE endoderm	NT	0
ExE endoderm	NT	0
ExE endoderm	NT	0
ExE endoderm	NT	0
ExE endoderm	NT	0
ExE endoderm	NT	0
ExE endoderm	NT	0
ExE endoderm	NT	0
ExE endoderm	NT	0
ExE endoderm	NT	0
ExE endoderm	NT	0
ExE endoderm	NT	0
ExE endoderm	NT	0
ExE mesoderm	NT	0
ExE mesoderm	NT	0
ExE mesoderm	NT	0
ExE mesoderm	NT	0
ExE mesoderm	NT	0
ExE mesoderm	NT	0
ExE mesoderm	NT	0
ExE mesoderm	NT	0
ExE mesoderm	NT	0
ExE mesoderm	NT	0
ExE mesoderm	NT	0
ExE mesoderm	NT	0
ExE mesoderm	NT	0
ExE mesoderm	NT	0
ExE mesoderm	NT	0
ExE mesoderm	NT	0
ExE mesoderm	NT	0
ExE mesoderm	NT	0
ExE mesoderm	NT	0
ExE mesoderm	NT	0
ExE mesoderm	NT	0
ExE mesoderm	NT	0
ExE mesoderm	NT	0
ExE mesoderm	NT	0
ExE mesoderm	NT	0
ExE mesoderm	NT	0
ExE mesoderm	NT	0
ExE mesoderm	NT	0
ExE mesoderm	NT	0
ExE mesoderm	NT	0
ExE mesoderm	NT	0
ExE mesoderm	NT	0
ExE mesoderm	NT	0
ExE mesoderm	NT	0
ExE mesoderm	NT	0
ExE mesoderm	NT	0
ExE mesoderm	NT	0
ExE mesoderm	NT	0
ExE mesoderm	NT	0
ExE mesoderm	NT	0
ExE mesoderm	NT	0
ExE mesoderm	NT	0
ExE mesoderm	NT	0
ExE mesoderm	NT	0
ExE mesoderm	NT	0
ExE mesoderm	NT	0
ExE mesoderm	NT	0
ExE mesoderm	NT	0
ExE mesoderm	NT	0
ExE mesoderm	NT	0
ExE mesoderm	NT	0
ExE mesoderm	NT	0
ExE mesoderm	NT	0
ExE mesoderm	NT	0
ExE mesoderm	NT	0
ExE mesoderm	NT	0
Naïve pluripotency	NT	0
NMP	NT	0
NMP	NT	0
NMP	NT	0
NMP	NT	0
NMP	NT	0
NMP	NT	0
NMP	NT	0
NMP	NT	0
NMP	NT	0
NMP	NT	0
NMP	NT	0
NMP	NT	0
NMP	NT	0
NMP	NT	0
NMP	NT	0
NMP	NT	0
NMP	NT	0
NMP	NT	0
NMP	NT	0
NMP	NT	0
NMP	NT	0
NMP	NT	0
NMP	NT	0
NMP	NT	0
NMP	NT	0
NMP	NT	0
NMP	NT	0
NMP	NT	0
NMP	NT	0
NMP	NT	0
NMP	NT	0
NMP	NT	0
NMP	NT	0
NMP	NT	0
NMP	NT	0
NMP	NT	0
NMP	NT	0
NMP	NT	0
NMP	NT	0
NMP	NT	0
NMP	NT	0
NMP	NT	0
NMP	NT	0
NMP	NT	0
NMP	NT	0
NMP	NT	0
NMP	NT	0
NMP	NT	0
NMP	NT	0
NMP	NT	0
NMP	NT	0
NMP	NT	0
NMP	NT	0
NMP	NT	0
NMP	NT	0
NMP	NT	0
NMP	NT	0
NMP	NT	0
NMP	NT	0
NMP	NT	0
NMP	NT	0
NMP	NT	0
NMP	NT	0
NMP	NT	0
NMP	NT	0
NMP	NT	0
NMP	NT	0
NMP	NT	0
NMP	NT	0
NMP	NT	0
NMP	NT	0
NMP	NT	0
NMP	NT	0
NMP	NT	0
NMP	NT	0
NMP2	NT	0
NMP2	NT	0
NMP2	NT	0
NMP2	NT	0
NMP2	NT	0
NMP2	NT	0
NMP2	NT	0
NMP2	NT	0
NMP2	NT	0
NMP2	NT	0
NMP2	NT	0
NMP2	NT	0
NMP2	NT	0
NMP2	NT	0
NMP2	NT	0
Notochord	NT	2.72292
Notochord	NT	0
Notochord	NT	0
Notochord	NT	0
Notochord	NT	0
Notochord	NT	0
Notochord	NT	0
Notochord	NT	0
Notochord	NT	0
Notochord	NT	0
Notochord	NT	0
Notochord	NT	0
Notochord	NT	0
Notochord	NT	0
Notochord	NT	0
Notochord	NT	0
Notochord	NT	0
Notochord	NT	0
Notochord	NT	0
Notochord	NT	0
Notochord	NT	0
Notochord	NT	0
Notochord	NT	0
Notochord	NT	0
Notochord	NT	0
Notochord	NT	0
Notochord	NT	0
Notochord	NT	0
Notochord	NT	0
Notochord	NT	0
Notochord	NT	0
Notochord	NT	0
Notochord	NT	0
Notochord	NT	0
Notochord	NT	0
Notochord	NT	0
Notochord	NT	0
Notochord	NT	0
Notochord	NT	0
Notochord	NT	0
Notochord	NT	0
Notochord	NT	0
Notochord	NT	0
Notochord	NT	0
Notochord	NT	0
Notochord	NT	0
Notochord	NT	0
Notochord	NT	0
Notochord	NT	0
Notochord	NT	0
Notochord	NT	0
Notochord	NT	0
Notochord	NT	0
Notochord	NT	0
Notochord	NT	0
Notochord	NT	0
Notochord	NT	0
Notochord	NT	0
Notochord	NT	0
Notochord	NT	0
Notochord	NT	0
Paraxial mesoderm	NT	0
Paraxial mesoderm	NT	0
Paraxial mesoderm	NT	0
Paraxial mesoderm	NT	0
Paraxial mesoderm	NT	0
Paraxial mesoderm	NT	0
Paraxial mesoderm	NT	0
Paraxial mesoderm	NT	0
Paraxial mesoderm	NT	0
Paraxial mesoderm	NT	0
Paraxial mesoderm	NT	0
Paraxial mesoderm	NT	0
Paraxial mesoderm	NT	0
Paraxial mesoderm	NT	0
Paraxial mesoderm	NT	0
Paraxial mesoderm	NT	0
Paraxial mesoderm	NT	0
Paraxial mesoderm	NT	0
Paraxial mesoderm	NT	0
Paraxial mesoderm	NT	0
Paraxial mesoderm	NT	0
Paraxial mesoderm	NT	0
Paraxial mesoderm	NT	0
Paraxial mesoderm	NT	0
Paraxial mesoderm	NT	0
Paraxial mesoderm	NT	0
Paraxial mesoderm	NT	0
Paraxial mesoderm	NT	0
Paraxial mesoderm	NT	0
Paraxial mesoderm	NT	0
Paraxial mesoderm	NT	0
Paraxial mesoderm	NT	0
Paraxial mesoderm	NT	0
Paraxial mesoderm	NT	0
Paraxial mesoderm	NT	0
Paraxial mesoderm	NT	0
Paraxial mesoderm	NT	0
Paraxial mesoderm	NT	0
Paraxial mesoderm	NT	0
Paraxial mesoderm	NT	0
Paraxial mesoderm	NT	0
Paraxial mesoderm	NT	0
Paraxial mesoderm	NT	0
Paraxial mesoderm	NT	0
Paraxial mesoderm	NT	0
Paraxial mesoderm	NT	0
Paraxial mesoderm	NT	0
Paraxial mesoderm	NT	0
Paraxial mesoderm	NT	0
Paraxial mesoderm	NT	0
Paraxial mesoderm	NT	0
Paraxial mesoderm	NT	0
Paraxial mesoderm	NT	0
Paraxial mesoderm	NT	0
Paraxial mesoderm	NT	0
Paraxial mesoderm	NT	0
Paraxial mesoderm	NT	0
Paraxial mesoderm	NT	0
Paraxial mesoderm	NT	0
Paraxial mesoderm	NT	0
Paraxial mesoderm	NT	0
Paraxial mesoderm	NT	0
Paraxial mesoderm	NT	0
Paraxial mesoderm	NT	0
Paraxial mesoderm	NT	0
Paraxial mesoderm	NT	0
Paraxial mesoderm	NT	0
Paraxial mesoderm	NT	0
Paraxial mesoderm	NT	0
Paraxial mesoderm	NT	0
Paraxial mesoderm	NT	0
Paraxial mesoderm	NT	0
Paraxial mesoderm	NT	0
Paraxial mesoderm	NT	0
Paraxial mesoderm	NT	0
Paraxial mesoderm	NT	0
Paraxial mesoderm	NT	0
Paraxial mesoderm	NT	0
Paraxial mesoderm	NT	0
Paraxial mesoderm	NT	0
Paraxial mesoderm	NT	0
Paraxial mesoderm	NT	0
Paraxial mesoderm	NT	0
Paraxial mesoderm	NT	0
Paraxial mesoderm	NT	0
Paraxial mesoderm	NT	0
Paraxial mesoderm	NT	0
Paraxial mesoderm	NT	0
Paraxial mesoderm	NT	0
Paraxial mesoderm	NT	0
Paraxial mesoderm	NT	0
Paraxial mesoderm	NT	0
Paraxial mesoderm	NT	0
Paraxial mesoderm	NT	0
Paraxial mesoderm	NT	0
Paraxial mesoderm	NT	0
Paraxial mesoderm	NT	0
Paraxial mesoderm	NT	0
Paraxial mesoderm	NT	0
Paraxial mesoderm	NT	0
Paraxial mesoderm	NT	0
Paraxial mesoderm	NT	0
Paraxial mesoderm	NT	0
Paraxial mesoderm	NT	0
Paraxial mesoderm	NT	0
Paraxial mesoderm	NT	0
Paraxial mesoderm	NT	0
Paraxial mesoderm	NT	0
Paraxial mesoderm	NT	0
Paraxial mesoderm	NT	0
Paraxial mesoderm	NT	0
Paraxial mesoderm	NT	0
Paraxial mesoderm	NT	0
Paraxial mesoderm	NT	0
Paraxial mesoderm	NT	0
Paraxial mesoderm	NT	0
Paraxial mesoderm	NT	0
Paraxial mesoderm	NT	0
Paraxial mesoderm	NT	0
Paraxial mesoderm	NT	0
Paraxial mesoderm	NT	0
Paraxial mesoderm	NT	0
Paraxial mesoderm	NT	0
Paraxial mesoderm	NT	0
Paraxial mesoderm	NT	0
Paraxial mesoderm	NT	0
Paraxial mesoderm	NT	0
Paraxial mesoderm	NT	0
Paraxial mesoderm	NT	0
Paraxial mesoderm	NT	0
Paraxial mesoderm	NT	0
Paraxial mesoderm	NT	0
Paraxial mesoderm	NT	0
Paraxial mesoderm	NT	0
Paraxial mesoderm	NT	0
Paraxial mesoderm	NT	0
Paraxial mesoderm	NT	0
Paraxial mesoderm	NT	0
Paraxial mesoderm	NT	0
Paraxial mesoderm	NT	0
Paraxial mesoderm	NT	0
Paraxial mesoderm	NT	0
Paraxial mesoderm	NT	0
Paraxial mesoderm	NT	0
Paraxial mesoderm	NT	0
Paraxial mesoderm	NT	0
Paraxial mesoderm	NT	0
Paraxial mesoderm	NT	0
Paraxial mesoderm	NT	0
Paraxial mesoderm	NT	0
Paraxial mesoderm	NT	0
Paraxial mesoderm	NT	0
Paraxial mesoderm	NT	0
Paraxial mesoderm	NT	0
Paraxial mesoderm	NT	0
Paraxial mesoderm	NT	0
Paraxial mesoderm	NT	0
Paraxial mesoderm	NT	0
Paraxial mesoderm	NT	0
Paraxial mesoderm	NT	0
Paraxial mesoderm	NT	0
Paraxial mesoderm	NT	0
Paraxial mesoderm	NT	0
Paraxial mesoderm	NT	0
Paraxial mesoderm	NT	0
Paraxial mesoderm	NT	0
Paraxial mesoderm	NT	0
Paraxial mesoderm	NT	0
Pharyngeal mesoderm	NT	0
Pharyngeal mesoderm	NT	0
Pharyngeal mesoderm	NT	0
Pharyngeal mesoderm	NT	0
Pharyngeal mesoderm	NT	0
Pharyngeal mesoderm	NT	0
Pharyngeal mesoderm	NT	0
Pharyngeal mesoderm	NT	0
Pharyngeal mesoderm	NT	0
Pharyngeal mesoderm	NT	0
Pharyngeal mesoderm	NT	0
Pharyngeal mesoderm	NT	0
Pharyngeal mesoderm	NT	0
Pharyngeal mesoderm	NT	0
Pharyngeal mesoderm	NT	0
Pharyngeal mesoderm	NT	0
Pharyngeal mesoderm	NT	0
Pharyngeal mesoderm	NT	0
Pharyngeal mesoderm	NT	0
Pharyngeal mesoderm	NT	0
Pharyngeal mesoderm	NT	0
Pharyngeal mesoderm	NT	0
Pharyngeal mesoderm	NT	0
Pharyngeal mesoderm	NT	0
Pharyngeal mesoderm	NT	0
Pharyngeal mesoderm	NT	0
Pharyngeal mesoderm	NT	0
Pharyngeal mesoderm	NT	0
Pharyngeal mesoderm	NT	0
Pharyngeal mesoderm	NT	0
Pharyngeal mesoderm	NT	0
Pharyngeal mesoderm	NT	0
Pharyngeal mesoderm	NT	0
Pharyngeal mesoderm	NT	0
Pharyngeal mesoderm	NT	0
Somite	NT	1.92846
Somite	NT	0
Somite	NT	0
Somite	NT	0
Somite	NT	0
Somite	NT	0
Somite	NT	0
Somite	NT	0
Somite	NT	0
Somite	NT	0
Somite	NT	0
Somite	NT	0
Somite	NT	0
Somite	NT	0
Somite	NT	0
Somite	NT	0
Somite	NT	0
Somite	NT	0
Somite	NT	0
Somite	NT	0
Somite	NT	0
Somite	NT	0
Somite	NT	0
Somite	NT	0
Somite	NT	0
Somite	NT	0
Somite	NT	0
Somite	NT	0
Somite	NT	0
Somite	NT	0
Somite	NT	0
Somite	NT	0
Somite	NT	0
Somite	NT	0
Somite	NT	0
Somite	NT	0
Somite	NT	0
Somite	NT	0
Somite	NT	0
Somite	NT	0
Somite	NT	0
Somite	NT	0
Somite	NT	0
Somite	NT	0
Somite	NT	0
Somite	NT	0
Somite	NT	0
Somite	NT	0
Somite	NT	0
Somite	NT	0
Somite	NT	0
Somite	NT	0
Somite	NT	0
Somite	NT	0
Somite	NT	0
Somite	NT	0
Somite	NT	0
Somite	NT	0
Somite	NT	0
Somite	NT	0
Somite	NT	0
Somite	NT	0
Somite	NT	0
Somite	NT	0
Somite	NT	0
Somite	NT	0
Somite	NT	0
Somite	NT	0
Somite	NT	0
Somite	NT	0
Somite	NT	0
Somite	NT	0
Somite	NT	0
Somite	NT	0
Somite	NT	0
Somite	NT	0
Somite	NT	0
Somite	NT	0
Somite	NT	0
Somite	NT	0
Somite	NT	0
Somite diff.front	NT	0
Somite diff.front	NT	0
Somite diff.front	NT	0
Somite diff.front	NT	0
Somite diff.front	NT	0
Somite diff.front	NT	0
Somite diff.front	NT	0
Somite diff.front	NT	0
Somite diff.front	NT	0
