# Supplementary material for: Non-cell-autonomous control of mouse gastruloid development by the ultra-conserved lncRNA T-UCstem1
Source: EMBO J. 2025 Oct 31;44(24):7620–48. doi: 10.1038/s44318-025-00558-2 (PMC12706062; doi:10.1038/s44318-025-00558-2)
Supplement: Supplementary file 9 — Source data Fig. 7 [file 44318_2025_558_MOESM9_ESM.zip › Figure 7/panel 7B/panel 7B.xlsx]

## Sheet: panel 7B
morphological analysis (µm)
n=1
Cond	Clone	Lenght	Width	Elongation index		Cond	Clone	Lenght	Width	Elongation index		Cond	Clone	Lenght	Width	Elongation index		Cond	Clone	Lenght	Width	Elongation index		Cond	Clone	Lenght	Width	Elongation index		Cond	Clone	Lenght	Width	Elongation index
	NT	450	176	2.55682		NT-KD (4:1)	NT/KD-1	394	195	2.02051		NT-KD (3:2)	NT/KD-1	538	245	2.19592		NT-KD (1:1)	NT/KD-1	527	388	1.35825		NT-KD (2:3)	NT/KD-1	645	435	1.48276		NT-KD (1:4)	NT/KD-1	413	398	1.03769
	NT	486	213	2.28169			NT/KD-1	412	181	2.27624			NT/KD-1	565	282	2.00355			NT/KD-1	459	353	1.30028			NT/KD-1	456	375	1.216			NT/KD-1	452	428	1.05607
	NT	549	163	3.3681			NT/KD-1	425	200	2.125			NT/KD-1	552	203	2.71921			NT/KD-1	540	385	1.4026			NT/KD-1	513	356	1.44101			NT/KD-1	506	316	1.60127
	NT	432	155	2.7871			NT/KD-1	448	123	3.64228			NT/KD-1	503	225	2.23556			NT/KD-1	520	316	1.64557			NT/KD-1	621	347	1.78963			NT/KD-1	447	384	1.16406
	NT	561	156	3.59615			NT/KD-1	447	237	1.88608			NT/KD-1	527	155	3.4			NT/KD-1	503	379	1.32718			NT/KD-1	486	387	1.25581			NT/KD-1	464	480	0.966667
	NT	531	147	3.61224			NT/KD-1	468	185	2.52973			NT/KD-1	611	237	2.57806			NT/KD-1	435	373	1.16622			NT/KD-1	548	406	1.34975			NT/KD-1	467	370	1.26216
	NT	482	142	3.39437			NT/KD-1	490	212	2.31132			NT/KD-1	551	130	4.23846			NT/KD-1	533	381	1.39895			NT/KD-1	687	333	2.06306			NT/KD-1	452	341	1.32551
	NT	524	139	3.76978			NT/KD-1	566	153	3.69935			NT/KD-1	674	281	2.39858			NT/KD-1	590	308	1.91558			NT/KD-1	568	290	1.95862			NT/KD-1	481	384	1.2526
	KD-1	724	403	1.79653
	KD-1	666	490	1.35918
	KD-1	593	437	1.35698
	KD-1	600	431	1.39211
	KD-1	636	370	1.71892
	KD-1	753	307	2.45277
	KD-1	654	398	1.64322
	KD-1	658	404	1.62871
n=2
Cond	Clone	Lenght	Width	Elongation index		Cond	Clone	Lenght	Width	Elongation index		Cond	Clone	Lenght	Width	Elongation index		Cond	Clone	Lenght	Width	Elongation index		Cond	Clone	Lenght	Width	Elongation index		Cond	Clone	Lenght	Width	Elongation index
	NT	577	172	3.35465		NT-KD (4:1)	NT/KD-1	548	153	3.5817		NT-KD (3:2)	NT/KD-1	337	261	1.29119		NT-KD (1:1)	NT/KD-1	409	333	1.22823		NT-KD (2:3)	NT/KD-1	414	240	1.725		NT-KD (1:4)	NT/KD-1	489	479	1.02088
	NT	625	157	3.98089			NT/KD-1	354	239	1.48117			NT/KD-1	440	425	1.03529			NT/KD-1	404	215	1.87907			NT/KD-1	390	276	1.41304			NT/KD-1	548	472	1.16102
	NT	588	192	3.0625			NT/KD-1	513	182	2.81868			NT/KD-1	429	265	1.61887			NT/KD-1	418	293	1.42662			NT/KD-1	370	312	1.1859			NT/KD-1	440	365	1.20548
	NT	572	177	3.23164			NT/KD-1	380	263	1.44487			NT/KD-1	537	190	2.82632			NT/KD-1	448	370	1.21081			NT/KD-1	387	274	1.41241			NT/KD-1	343	291	1.17869
	NT	517	144	3.59028			NT/KD-1	438	319	1.37304			NT/KD-1	440	217	2.02765			NT/KD-1	451	271	1.66421			NT/KD-1	459	402	1.14179			NT/KD-1	417	413	1.00969
	NT	509	153	3.3268			NT/KD-1	349	210	1.6619			NT/KD-1	433	260	1.66538			NT/KD-1	446	226	1.97345			NT/KD-1	379	249	1.52209			NT/KD-1	341	247	1.38057
	NT	507	159	3.18868			NT/KD-1	353	322	1.09627			NT/KD-1	474	377	1.25729			NT/KD-1	518	168	3.08333			NT/KD-1	389	300	1.29667			NT/KD-1	384	299	1.28428
	NT	494	150	3.29333			NT/KD-1	416	181	2.29834			NT/KD-1	586	483	1.21325			NT/KD-1	493	284	1.73592			NT/KD-1	356	293	1.21502			NT/KD-1	380	301	1.26246
	KD-1	361	344	1.04942
	KD-1	413	292	1.41438
	KD-1	388	287	1.35192
	KD-1	374	283	1.32155
	KD-1	313	336	0.931548
	KD-1	359	284	1.26408
	KD-1	353	287	1.22997
	KD-1	356	272	1.30882
