# Supplementary material for: Non-cell-autonomous control of mouse gastruloid development by the ultra-conserved lncRNA T-UCstem1
Source: EMBO J. 2025 Oct 31;44(24):7620–48. doi: 10.1038/s44318-025-00558-2 (PMC12706062; doi:10.1038/s44318-025-00558-2)
Supplement: Supplementary file 9 — Source data Fig. 7 [file 44318_2025_558_MOESM9_ESM.zip › Figure 7/panel 7C/panel 7C.xlsx]

## Sheet: panel 7C
morphological analysis (µm)
n=1
Cond	Clone	Lenght	Width	Elongation index		Cond	Clone	Lenght	Width	Elongation index		Cond	Clone	Lenght	Width	Elongation index		Cond	Clone	Lenght	Width	Elongation index		Cond	Clone	Lenght	Width	Elongation index		Cond	Clone	Lenght	Width	Elongation index
	NT	450	176	2.55682		NT-KD (4:1)	NT/KD-2	562	270	2.08148		NT-KD (3:2)	NT/KD-2	429	228	1.88158		NT-KD (1:1)	NT/KD-2	457	237	1.92827		NT-KD (2:3)	NT/KD-2	381	157	2.42675		NT-KD (1:4)	NT/KD-2	431	196	2.19898
	NT	486	213	2.28169			NT/KD-2	675	188	3.59043			NT/KD-2	464	172	2.69767			NT/KD-2	473	199	2.37688			NT/KD-2	418	191	2.18848			NT/KD-2	389	292	1.33219
	NT	549	163	3.3681			NT/KD-2	489	247	1.97976			NT/KD-2	442	149	2.96644			NT/KD-2	392	206	1.90291			NT/KD-2	422	123	3.43089			NT/KD-2	389	200	1.945
	NT	432	155	2.7871			NT/KD-2	622	148	4.2027			NT/KD-2	421	232	1.81466			NT/KD-2	382	230	1.66087			NT/KD-2	472	176	2.68182			NT/KD-2	549	229	2.39738
	NT	561	156	3.59615			NT/KD-2	453	291	1.5567			NT/KD-2	438	186	2.35484			NT/KD-2	514	177	2.90395			NT/KD-2	382	199	1.9196			NT/KD-2	444	183	2.42623
	NT	531	147	3.61224			NT/KD-2	510	206	2.47573			NT/KD-2	406	194	2.09278			NT/KD-2	476	220	2.16364			NT/KD-2	453	262	1.72901			NT/KD-2	472	241	1.95851
	NT	482	142	3.39437			NT/KD-2	625	212	2.94811			NT/KD-2	245	178	1.3764			NT/KD-2	369	211	1.74882			NT/KD-2	353	180	1.96111			NT/KD-2	365	203	1.79803
	NT	524	139	3.76978			NT/KD-2	560	220	2.54545			NT/KD-2	362	180	2.01111			NT/KD-2	478	193	2.47668			NT/KD-2	472	270	1.74815			NT/KD-2	370	218	1.69725
	KD-2	551	328	1.67988
	KD-2	678	372	1.82258
	KD-2	745	348	2.1408
	KD-2	598	392	1.52551
	KD-2	488	421	1.15914
	KD-2	520	337	1.54303
	KD-2	591	382	1.54712
	KD-2	544	420	1.29524
n=2
Cond	Clone	Lenght	Width	Elongation index		Cond	Clone	Lenght	Width	Elongation index		Cond	Clone	Lenght	Width	Elongation index		Cond	Clone	Lenght	Width	Elongation index		Cond	Clone	Lenght	Width	Elongation index		Cond	Clone	Lenght	Width	Elongation index
	NT	577	172	3.35465		NT-KD (4:1)	NT/KD-2	725	444	1.63288		NT-KD (3:2)	NT/KD-2	571	154	3.70779		NT-KD (1:1)	NT/KD-2	442	247	1.78947		NT-KD (2:3)	NT/KD-2	532	264	2.01515		NT-KD (1:4)	NT/KD-2	572	214	2.6729
	NT	625	157	3.98089			NT/KD-2	509	178	2.85955			NT/KD-2	484	178	2.7191			NT/KD-2	370	307	1.20521			NT/KD-2	632	335	1.88657			NT/KD-2	548	310	1.76774
	NT	588	192	3.0625			NT/KD-2	438	285	1.53684			NT/KD-2	546	426	1.28169			NT/KD-2	565	228	2.47807			NT/KD-2	572	285	2.00702			NT/KD-2	424	324	1.30864
	NT	572	177	3.23164			NT/KD-2	433	239	1.81172			NT/KD-2	472	207	2.28019			NT/KD-2	458	227	2.01762			NT/KD-2	524	282	1.85816			NT/KD-2	402	355	1.13239
	NT	517	144	3.59028			NT/KD-2	446	436	1.02294			NT/KD-2	602	156	3.85897			NT/KD-2	443	296	1.49662			NT/KD-2	553	215	2.57209			NT/KD-2	441	282	1.56383
	NT	509	153	3.3268			NT/KD-2	567	175	3.24			NT/KD-2	502	177	2.83616			NT/KD-2	559	245	2.28163			NT/KD-2	562	252	2.23016			NT/KD-2	568	287	1.97909
	NT	507	159	3.18868			NT/KD-2	502	187	2.68449			NT/KD-2	571	381	1.49869			NT/KD-2	551	267	2.06367			NT/KD-2	453	359	1.26184			NT/KD-2	492	176	2.79545
	NT	494	150	3.29333			NT/KD-2	589	209	2.81818			NT/KD-2	543	229	2.37118			NT/KD-2	503	429	1.17249			NT/KD-2	482	319	1.51097			NT/KD-2	524	263	1.9924
	KD-2	422	307	1.37459
	KD-2	456	399	1.14286
	KD-2	432	334	1.29341
	KD-2	403	282	1.42908
	KD-2	482	352	1.36932
	KD-2	423	358	1.18156
	KD-2	382	303	1.26073
	KD-2	399	287	1.39024
