# Supplementary material for: Non-cell-autonomous control of mouse gastruloid development by the ultra-conserved lncRNA T-UCstem1
Source: EMBO J. 2025 Oct 31;44(24):7620–48. doi: 10.1038/s44318-025-00558-2 (PMC12706062; doi:10.1038/s44318-025-00558-2)
Supplement: Supplementary file 9 — Source data Fig. 7 [file 44318_2025_558_MOESM9_ESM.zip › Figure 7/panel 7D/panel 7D.xlsx]

## Sheet: panel 7D
1° exp									2° exp									3° exp
	Ct		Average Ct							Ct		Average Ct							Ct		Average Ct
	DKK-1	GAPDH	DKK-1	GAPDH	ΔCT	2^(-ΔCT*1000)				DKK-1	GAPDH	DKK-1	GAPDH	ΔCT	2^(-ΔCT*1000)				DKK-1	GAPDH	DKK-1	GAPDH	ΔCT	2^(-ΔCT*1000)
NT 0 h	24.9176	17.4027							NT 0 h	25.9176	18.4027							NT 0 h	25	17.54
	24.3058	17.2952	24.6704	17.364	7.30632	6.31798				25.3058	18.2952	25.7437	18.364	7.37966	6.00485				24.9	17.58	24.9833	17.4733	7.51	5.48611
	24.7876	17.3942								26.0076	18.3942								25.05	17.3
KD-1 0 h	25.1083	18.3595							KD-1 0 h	24.1083	18.3595							KD-1 0 h	25	18.22
	25.5531	18.3401	25.4447	18.4161	7.02864	7.65895				25.5531	18.3401	25.1114	18.4161	6.6953	9.64967				25.3	18.39	25.15	18.2633	6.88667	8.45097
	25.6728	18.5487								25.6728	18.5487								25.15	18.18
KD-2 0 h	26.0508	19.3014							KD-2 0 h	25.0508	18.9014							KD-2 0 h	24.985	18.75
	25.6396	19.3441	25.7888	19.3082	6.48064	11.1978				25.6396	18.935	25.4555	18.9385	6.517	10.9191				24.265	18	24.4354	18.25	6.18544	13.7403
	25.676	19.279								25.676	18.979								24.0564	18
NT 48 h	26.1116	19.2777							NT 48 h	24.9116	18.2777							NT 48 h	25.5001	18.87
	26.5104	19.3284	26.3068	19.4792	6.82757	8.80432				25.4104	18.3284	25.2068	18.4792	6.72757	9.43624				25.4307	18.91	25.4024	18.9	6.50238	11.0303
	26.2983	19.8315								25.2983	18.8315								25.2763	18.92
KD-1 48 h	25.5047	18.4177							KD-1 48 h	25.1705	18.9177							KD-1 48 h	25.0363	18.968
	25.2681	18.6966	25.3992	18.7685	6.63069	10.0917				25.9866	18.9966	25.3939	19.0352	6.35876	12.1849				25.9749	19.1689	25.3862	19.0422	6.34405	12.3098
	25.4248	19.1913								25.0248	19.1913								25.1475	18.9897
KD-2 48h	26.0363	20.02							KD-2 48h	25.0363	18.9739							KD-2 48h	25.0765	19.58
	26.1749	19.9943	25.9862	19.7156	6.2706	12.9527				25.1749	18.9992	24.9862	19.0489	5.93737	16.3183				25.1833	19.3	25.2364	19.21	6.02641	15.3416
	25.7475	19.1326								24.7475	19.1736								25.4495	18.75
NT 120 h	25.1731	19.87							NT 120 h	25.6731	19.87							NT 120 h	25.1215	19.1725
	25.5729	19.1838	25.5567	19.6579	5.89874	16.7611				25.4847	19.91	25.6285	19.9	5.72851	18.8602				25.1885	19.8299	25.3643	19.4547	5.90956	16.6358
	25.9239	19.92								25.7277	19.92								25.7828	19.3616
KD-1120 h	23.9541	18.48							KD-1120 h	25.9541	20.58							KD-1120 h	26.2713	20.5143
	24.0256	18.2537	24.0125	18.3871	5.62541	20.2574				26.0256	20.3	26.0125	20.5433	5.46915	22.5748				26.0256	20.8321	26.1182	20.5334	5.58482	20.8353
	24.0577	18.4275								26.0577	20.75								26.0577	20.2538
KD-2 120h	24.6834	20.02							KD-2 120h	24.0915	18.5613							KD-2 120h	24.1383	19.9863
	24.7689	20.19	24.8319	20.25	4.58193	41.7544				24.1399	19.8926	24.0916	19.4462	4.64544	39.956				24.3269	18.9126	24.2455	19.6243	4.62126	40.6315
	25.0435	20.54								24.0435	19.8846								24.2713	19.9738
				1 exp	2 exp	3 exp	Average	Dev stand
		NT	0 h	6.31798	6.00485	5.48611	5.93631	0.420145
		KD-1		7.65895	9.64967	8.45097	8.58653	1.00226
		KD-2		11.1978	10.9191	13.7403	11.9524	1.5546
		NT	48 h	8.80432	9.43624	11.0303	9.75696	1.14714
		KD-1		10.0917	12.1849	12.3098	11.5288	1.24615
		KD-2		12.9527	16.3183	15.3416	14.8709	1.73146
		NT	120 h	16.7611	18.8602	16.6358	17.419	1.73146
		KD-1		20.2574	22.5748	20.8353	21.2225	1.20622
		KD-2		41.7544	39.956	40.6315	40.7806	0.908446
			NT	KD-1	KD-2
		0 h	5.93631	8.58653	11.9524
		48h	9.75696	11.5288	14.8709
		120h	17.419	21.2225	40.7806
		dev stand nt	dev stand kd1	dev stand kd2
		0.420145	1.00226	1.5546
		1.14714	1.24615	1.73146
		1.73146	1.20622	0.908446
