# Supplementary material for: Non-cell-autonomous control of mouse gastruloid development by the ultra-conserved lncRNA T-UCstem1
Source: EMBO J. 2025 Oct 31;44(24):7620–48. doi: 10.1038/s44318-025-00558-2 (PMC12706062; doi:10.1038/s44318-025-00558-2)
Supplement: Supplementary file 10 — Source data Fig. 8 [file 44318_2025_558_MOESM10_ESM.zip]

Archive with 291 entries (263 files):
- Figure 8/
- __MACOSX/._Figure 8
- Figure 8/panel 8E/
- __MACOSX/Figure 8/._panel 8E
- Figure 8/._panel 8E
- Figure 8/.DS_Store
- __MACOSX/Figure 8/._.DS_Store
- Figure 8/._.DS_Store
- Figure 8/panel 8B/
- Figure 8/panel 8C/
- __MACOSX/Figure 8/._panel 8C
- Figure 8/._panel 8C
- Figure 8/panel 8D/
- __MACOSX/Figure 8/._panel 8D
- Figure 8/._panel 8D
- Figure 8/panel 8F/
- __MACOSX/Figure 8/._panel 8F
- Figure 8/._panel 8F
- Figure 8/panel 8G/
- __MACOSX/Figure 8/._panel 8G
- Figure 8/._panel 8G
- Figure 8/panel 8E/panel 8E.xlsx
- __MACOSX/Figure 8/panel 8E/._panel 8E.xlsx
- Figure 8/panel 8E/._panel 8E.xlsx
- Figure 8/panel 8B/.DS_Store
- __MACOSX/Figure 8/panel 8B/._.DS_Store
- Figure 8/panel 8B/._.DS_Store
- Figure 8/panel 8B/NT_2.tiff
- __MACOSX/Figure 8/panel 8B/._NT_2.tiff
- Figure 8/panel 8B/._NT_2.tiff
- Figure 8/panel 8B/NT+DKK-1_1.tiff
- __MACOSX/Figure 8/panel 8B/._NT+DKK-1_1.tiff
- Figure 8/panel 8B/._NT+DKK-1_1.tiff
- Figure 8/panel 8B/KD1.tiff
- __MACOSX/Figure 8/panel 8B/._KD1.tiff
- Figure 8/panel 8B/._KD1.tiff
- Figure 8/panel 8B/NT+DKK1_2.tiff
- __MACOSX/Figure 8/panel 8B/._NT+DKK1_2.tiff
- Figure 8/panel 8B/._NT+DKK1_2.tiff
- Figure 8/panel 8B/NT_1.tiff
- __MACOSX/Figure 8/panel 8B/._NT_1.tiff
- Figure 8/panel 8B/._NT_1.tiff
- Figure 8/panel 8B/KD-1_2.tiff
- __MACOSX/Figure 8/panel 8B/._KD-1_2.tiff
- Figure 8/panel 8B/._KD-1_2.tiff
- Figure 8/panel 8C/NT+DKK1_Bra/
- Figure 8/panel 8C/.DS_Store
- __MACOSX/Figure 8/panel 8C/._.DS_Store
- Figure 8/panel 8C/._.DS_Store
- Figure 8/panel 8C/KD1_Bra/
- Figure 8/panel 8C/NT_Bra/
- Figure 8/panel 8C/NT_Oct4/
- Figure 8/panel 8C/KD1_Oct4/
- Figure 8/panel 8C/NT+DKK1_Oct4/
- Figure 8/panel 8D/panel 8D.xlsx
- __MACOSX/Figure 8/panel 8D/._panel 8D.xlsx
- Figure 8/panel 8D/._panel 8D.xlsx
- Figure 8/panel 8F/KD-2.tiff
- __MACOSX/Figure 8/panel 8F/._KD-2.tiff
- Figure 8/panel 8F/._KD-2.tiff
- Figure 8/panel 8F/KD-1_0.20uM.tiff
- __MACOSX/Figure 8/panel 8F/._KD-1_0.20uM.tiff
- Figure 8/panel 8F/._KD-1_0.20uM.tiff
- Figure 8/panel 8F/NT_2.tiff
- __MACOSX/Figure 8/panel 8F/._NT_2.tiff
- Figure 8/panel 8F/._NT_2.tiff
- Figure 8/panel 8F/KD-2_0.20uM.tiff
- __MACOSX/Figure 8/panel 8F/._KD-2_0.20uM.tiff
- Figure 8/panel 8F/._KD-2_0.20uM.tiff
- Figure 8/panel 8F/KD-1_0.1uM.tiff
- __MACOSX/Figure 8/panel 8F/._KD-1_0.1uM.tiff
- Figure 8/panel 8F/._KD-1_0.1uM.tiff
- Figure 8/panel 8F/panel 8F.xlsx
- __MACOSX/Figure 8/panel 8F/._panel 8F.xlsx
- Figure 8/panel 8F/._panel 8F.xlsx
- Figure 8/panel 8F/NT_1.tiff
- __MACOSX/Figure 8/panel 8F/._NT_1.tiff
- Figure 8/panel 8F/._NT_1.tiff
- Figure 8/panel 8F/KD-1.tiff
- __MACOSX/Figure 8/panel 8F/._KD-1.tiff
- Figure 8/panel 8F/._KD-1.tiff
- Figure 8/panel 8F/KD-2_0.1uM.tiff
- __MACOSX/Figure 8/panel 8F/._KD-2_0.1uM.tiff
- Figure 8/panel 8F/._KD-2_0.1uM.tiff
- Figure 8/panel 8G/KD-1_Bra/
- Figure 8/panel 8G/KD-1_Nanog/
- Figure 8/panel 8G/KD-2_Bra/
- Figure 8/panel 8G/NT_Nanog/
- Figure 8/panel 8G/.DS_Store
- __MACOSX/Figure 8/panel 8G/._.DS_Store
- Figure 8/panel 8G/._.DS_Store
- Figure 8/panel 8G/KD-2_Oct4/
- Figure 8/panel 8G/NT_Bra/
- Figure 8/panel 8G/KD-2_Nanog/
- Figure 8/panel 8G/KD-1+WAY_Oct4/
- Figure 8/panel 8G/NT_Oct4/
- Figure 8/panel 8G/KD-2+WAY_Nanog/
- Figure 8/panel 8G/KD-1+WAY_Nanog/
- Figure 8/panel 8G/KD-1+WAY_Bra/
- Figure 8/panel 8G/KD-1_Oct4/
- Figure 8/panel 8G/KD-2+WAY_Oct4/
- Figure 8/panel 8G/KD-2+WAY_Bra/
- Figure 8/panel 8C/NT+DKK1_Bra/image0097_image0097_RGB_Texas Red.tif
- __MACOSX/Figure 8/panel 8C/NT+DKK1_Bra/._image0097_image0097_RGB_Texas Red.tif
- Figure 8/panel 8C/NT+DKK1_Bra/._image0097_image0097_RGB_Texas Red.tif
- Figure 8/panel 8C/NT+DKK1_Bra/image0097_image0097_RGB_DAPI.tif
- __MACOSX/Figure 8/panel 8C/NT+DKK1_Bra/._image0097_image0097_RGB_DAPI.tif
- Figure 8/panel 8C/NT+DKK1_Bra/._image0097_image0097_RGB_DAPI.tif
- Figure 8/panel 8C/NT+DKK1_Bra/image0097_image0097_RGB.tif
- __MACOSX/Figure 8/panel 8C/NT+DKK1_Bra/._image0097_image0097_RGB.tif
- Figure 8/panel 8C/NT+DKK1_Bra/._image0097_image0097_RGB.tif
- Figure 8/panel 8C/KD1_Bra/image0145_image0145_RGB_DAPI.tif
- __MACOSX/Figure 8/panel 8C/KD1_Bra/._image0145_image0145_RGB_DAPI.tif
- Figure 8/panel 8C/KD1_Bra/._image0145_image0145_RGB_DAPI.tif
- Figure 8/panel 8C/KD1_Bra/image0145_image0145_RGB.tif
- __MACOSX/Figure 8/panel 8C/KD1_Bra/._image0145_image0145_RGB.tif
- Figure 8/panel 8C/KD1_Bra/._image0145_image0145_RGB.tif
- Figure 8/panel 8C/KD1_Bra/image0145_image0145_RGB_Texas Red.tif
- __MACOSX/Figure 8/panel 8C/KD1_Bra/._image0145_image0145_RGB_Texas Red.tif
- Figure 8/panel 8C/KD1_Bra/._image0145_image0145_RGB_Texas Red.tif
- Figure 8/panel 8C/NT_Bra/image0093_image0093_RGB_Texas Red.tif
- __MACOSX/Figure 8/panel 8C/NT_Bra/._image0093_image0093_RGB_Texas Red.tif
- Figure 8/panel 8C/NT_Bra/._image0093_image0093_RGB_Texas Red.tif
- Figure 8/panel 8C/NT_Bra/image0093_image0093_RGB.tif
- __MACOSX/Figure 8/panel 8C/NT_Bra/._image0093_image0093_RGB.tif
- Figure 8/panel 8C/NT_Bra/._image0093_image0093_RGB.tif
- Figure 8/panel 8C/NT_Bra/image0093_image0093_RGB_DAPI.tif
- __MACOSX/Figure 8/panel 8C/NT_Bra/._image0093_image0093_RGB_DAPI.tif
- Figure 8/panel 8C/NT_Bra/._image0093_image0093_RGB_DAPI.tif
- Figure 8/panel 8C/NT_Oct4/image0083_image0083_RGB_Texas Red.tif
- __MACOSX/Figure 8/panel 8C/NT_Oct4/._image0083_image0083_RGB_Texas Red.tif
- Figure 8/panel 8C/NT_Oct4/._image0083_image0083_RGB_Texas Red.tif
- Figure 8/panel 8C/NT_Oct4/image0083_image0083_RGB_DAPI.tif
- __MACOSX/Figure 8/panel 8C/NT_Oct4/._image0083_image0083_RGB_DAPI.tif
- Figure 8/panel 8C/NT_Oct4/._image0083_image0083_RGB_DAPI.tif
- Figure 8/panel 8C/NT_Oct4/image0083_image0083_RGB.tif
- __MACOSX/Figure 8/panel 8C/NT_Oct4/._image0083_image0083_RGB.tif
- Figure 8/panel 8C/NT_Oct4/._image0083_image0083_RGB.tif
- Figure 8/panel 8C/KD1_Oct4/image0085_image0085_RGB.tif
- __MACOSX/Figure 8/panel 8C/KD1_Oct4/._image0085_image0085_RGB.tif
- Figure 8/panel 8C/KD1_Oct4/._image0085_image0085_RGB.tif
- Figure 8/panel 8C/KD1_Oct4/image0085_image0085_RGB_DAPI.tif
- __MACOSX/Figure 8/panel 8C/KD1_Oct4/._image0085_image0085_RGB_DAPI.tif
- Figure 8/panel 8C/KD1_Oct4/._image0085_image0085_RGB_DAPI.tif
- Figure 8/panel 8C/KD1_Oct4/image0085_image0085_RGB_Texas Red.tif
- __MACOSX/Figure 8/panel 8C/KD1_Oct4/._image0085_image0085_RGB_Texas Red.tif
- Figure 8/panel 8C/KD1_Oct4/._image0085_image0085_RGB_Texas Red.tif
- Figure 8/panel 8C/NT+DKK1_Oct4/image0088_image0088_RGB.tif
- __MACOSX/Figure 8/panel 8C/NT+DKK1_Oct4/._image0088_image0088_RGB.tif
- Figure 8/panel 8C/NT+DKK1_Oct4/._image0088_image0088_RGB.tif
- Figure 8/panel 8C/NT+DKK1_Oct4/image0088_image0088_RGB_DAPI.tif
- __MACOSX/Figure 8/panel 8C/NT+DKK1_Oct4/._image0088_image0088_RGB_DAPI.tif
- Figure 8/panel 8C/NT+DKK1_Oct4/._image0088_image0088_RGB_DAPI.tif
- Figure 8/panel 8C/NT+DKK1_Oct4/image0088_image0088_RGB_Texas Red.tif
- __MACOSX/Figure 8/panel 8C/NT+DKK1_Oct4/._image0088_image0088_RGB_Texas Red.tif
- Figure 8/panel 8C/NT+DKK1_Oct4/._image0088_image0088_RGB_Texas Red.tif
- Figure 8/panel 8G/KD-1_Bra/seq8685.tif
- __MACOSX/Figure 8/panel 8G/KD-1_Bra/._seq8685.tif
- Figure 8/panel 8G/KD-1_Bra/._seq8685.tif
- Figure 8/panel 8G/KD-1_Bra/seq8685c2.tif
- __MACOSX/Figure 8/panel 8G/KD-1_Bra/._seq8685c2.tif
- Figure 8/panel 8G/KD-1_Bra/._seq8685c2.tif
- Figure 8/panel 8G/KD-1_Bra/seq8685c1.tif
- __MACOSX/Figure 8/panel 8G/KD-1_Bra/._seq8685c1.tif
- Figure 8/panel 8G/KD-1_Bra/._seq8685c1.tif
- Figure 8/panel 8G/KD-1_Nanog/seq9160_seq9160_RGB_DAPI.tif
- __MACOSX/Figure 8/panel 8G/KD-1_Nanog/._seq9160_seq9160_RGB_DAPI.tif
- Figure 8/panel 8G/KD-1_Nanog/._seq9160_seq9160_RGB_DAPI.tif
- Figure 8/panel 8G/KD-1_Nanog/seq9160_seq9160_RGB_Texas Red.tif
- __MACOSX/Figure 8/panel 8G/KD-1_Nanog/._seq9160_seq9160_RGB_Texas Red.tif
- Figure 8/panel 8G/KD-1_Nanog/._seq9160_seq9160_RGB_Texas Red.tif
- Figure 8/panel 8G/KD-1_Nanog/seq9160_seq9160_RGB.tif
- __MACOSX/Figure 8/panel 8G/KD-1_Nanog/._seq9160_seq9160_RGB.tif
- Figure 8/panel 8G/KD-1_Nanog/._seq9160_seq9160_RGB.tif
- Figure 8/panel 8G/KD-2_Bra/seq8978_seq8978_RGB_Texas Red.tif
- __MACOSX/Figure 8/panel 8G/KD-2_Bra/._seq8978_seq8978_RGB_Texas Red.tif
- Figure 8/panel 8G/KD-2_Bra/._seq8978_seq8978_RGB_Texas Red.tif
- Figure 8/panel 8G/KD-2_Bra/seq8970_seq8970_RGB.tif
- __MACOSX/Figure 8/panel 8G/KD-2_Bra/._seq8970_seq8970_RGB.tif
- Figure 8/panel 8G/KD-2_Bra/._seq8970_seq8970_RGB.tif
- Figure 8/panel 8G/KD-2_Bra/seq8978_seq8978_RGB_DAPI.tif
- __MACOSX/Figure 8/panel 8G/KD-2_Bra/._seq8978_seq8978_RGB_DAPI.tif
- Figure 8/panel 8G/KD-2_Bra/._seq8978_seq8978_RGB_DAPI.tif
- Figure 8/panel 8G/NT_Nanog/seq8959_seq8959_RGB_DAPI.tif
- __MACOSX/Figure 8/panel 8G/NT_Nanog/._seq8959_seq8959_RGB_DAPI.tif
- Figure 8/panel 8G/NT_Nanog/._seq8959_seq8959_RGB_DAPI.tif
- Figure 8/panel 8G/NT_Nanog/seq8959_seq8959_RGB_Texas Red.tif
- __MACOSX/Figure 8/panel 8G/NT_Nanog/._seq8959_seq8959_RGB_Texas Red.tif
- Figure 8/panel 8G/NT_Nanog/._seq8959_seq8959_RGB_Texas Red.tif
- Figure 8/panel 8G/NT_Nanog/seq8959_seq8959_RGB.tif
- __MACOSX/Figure 8/panel 8G/NT_Nanog/._seq8959_seq8959_RGB.tif
- Figure 8/panel 8G/NT_Nanog/._seq8959_seq8959_RGB.tif
- Figure 8/panel 8G/KD-2_Oct4/seq9149_seq9149_RGB_DAPI.tif
- __MACOSX/Figure 8/panel 8G/KD-2_Oct4/._seq9149_seq9149_RGB_DAPI.tif
- Figure 8/panel 8G/KD-2_Oct4/._seq9149_seq9149_RGB_DAPI.tif
- Figure 8/panel 8G/KD-2_Oct4/seq9149_seq9149_RGB_Texas Red.tif
- __MACOSX/Figure 8/panel 8G/KD-2_Oct4/._seq9149_seq9149_RGB_Texas Red.tif
- Figure 8/panel 8G/KD-2_Oct4/._seq9149_seq9149_RGB_Texas Red.tif
- Figure 8/panel 8G/KD-2_Oct4/seq9149_seq9149_RGB.tif
- __MACOSX/Figure 8/panel 8G/KD-2_Oct4/._seq9149_seq9149_RGB.tif
- Figure 8/panel 8G/KD-2_Oct4/._seq9149_seq9149_RGB.tif
- Figure 8/panel 8G/NT_Bra/seq8694.tif
- __MACOSX/Figure 8/panel 8G/NT_Bra/._seq8694.tif
- Figure 8/panel 8G/NT_Bra/._seq8694.tif
- Figure 8/panel 8G/NT_Bra/seq8694c2.tif
- __MACOSX/Figure 8/panel 8G/NT_Bra/._seq8694c2.tif
- Figure 8/panel 8G/NT_Bra/._seq8694c2.tif
- Figure 8/panel 8G/NT_Bra/seq8694c1.tif
- __MACOSX/Figure 8/panel 8G/NT_Bra/._seq8694c1.tif
- Figure 8/panel 8G/NT_Bra/._seq8694c1.tif
- Figure 8/panel 8G/KD-2_Nanog/seq9154_seq9154_RGB_DAPI.tif
- __MACOSX/Figure 8/panel 8G/KD-2_Nanog/._seq9154_seq9154_RGB_DAPI.tif
- Figure 8/panel 8G/KD-2_Nanog/._seq9154_seq9154_RGB_DAPI.tif
- Figure 8/panel 8G/KD-2_Nanog/seq9154_seq9154_RGB_Texas Red.tif
- __MACOSX/Figure 8/panel 8G/KD-2_Nanog/._seq9154_seq9154_RGB_Texas Red.tif
- Figure 8/panel 8G/KD-2_Nanog/._seq9154_seq9154_RGB_Texas Red.tif
- Figure 8/panel 8G/KD-2_Nanog/seq9154_seq9154_RGB.tif
- __MACOSX/Figure 8/panel 8G/KD-2_Nanog/._seq9154_seq9154_RGB.tif
- Figure 8/panel 8G/KD-2_Nanog/._seq9154_seq9154_RGB.tif
- Figure 8/panel 8G/KD-1+WAY_Oct4/seq9184_seq9184_RGB_Texas Red.tif
- __MACOSX/Figure 8/panel 8G/KD-1+WAY_Oct4/._seq9184_seq9184_RGB_Texas Red.tif
- Figure 8/panel 8G/KD-1+WAY_Oct4/._seq9184_seq9184_RGB_Texas Red.tif
- Figure 8/panel 8G/KD-1+WAY_Oct4/seq9184_seq9184_RGB.tif
- __MACOSX/Figure 8/panel 8G/KD-1+WAY_Oct4/._seq9184_seq9184_RGB.tif
- Figure 8/panel 8G/KD-1+WAY_Oct4/._seq9184_seq9184_RGB.tif
- Figure 8/panel 8G/KD-1+WAY_Oct4/seq9184_seq9184_RGB_DAPI.tif
- __MACOSX/Figure 8/panel 8G/KD-1+WAY_Oct4/._seq9184_seq9184_RGB_DAPI.tif
- Figure 8/panel 8G/KD-1+WAY_Oct4/._seq9184_seq9184_RGB_DAPI.tif
- Figure 8/panel 8G/NT_Oct4/seq9142_seq9142_RGB.tif
- __MACOSX/Figure 8/panel 8G/NT_Oct4/._seq9142_seq9142_RGB.tif
- Figure 8/panel 8G/NT_Oct4/._seq9142_seq9142_RGB.tif
- Figure 8/panel 8G/NT_Oct4/seq9142_seq9142_RGB_Texas Red.tif
- __MACOSX/Figure 8/panel 8G/NT_Oct4/._seq9142_seq9142_RGB_Texas Red.tif
- Figure 8/panel 8G/NT_Oct4/._seq9142_seq9142_RGB_Texas Red.tif
- Figure 8/panel 8G/NT_Oct4/seq9142_seq9142_RGB_DAPI.tif
- __MACOSX/Figure 8/panel 8G/NT_Oct4/._seq9142_seq9142_RGB_DAPI.tif
- Figure 8/panel 8G/NT_Oct4/._seq9142_seq9142_RGB_DAPI.tif
- Figure 8/panel 8G/KD-2+WAY_Nanog/seq9183_seq9183_RGB_DAPI.tif
- __MACOSX/Figure 8/panel 8G/KD-2+WAY_Nanog/._seq9183_seq9183_RGB_DAPI.tif
- Figure 8/panel 8G/KD-2+WAY_Nanog/._seq9183_seq9183_RGB_DAPI.tif
- Figure 8/panel 8G/KD-2+WAY_Nanog/seq9183_seq9183_RGB_Texas Red.tif
- __MACOSX/Figure 8/panel 8G/KD-2+WAY_Nanog/._seq9183_seq9183_RGB_Texas Red.tif
- Figure 8/panel 8G/KD-2+WAY_Nanog/._seq9183_seq9183_RGB_Texas Red.tif
- Figure 8/panel 8G/KD-2+WAY_Nanog/seq9183_seq9183_RGB.tif
- __MACOSX/Figure 8/panel 8G/KD-2+WAY_Nanog/._seq9183_seq9183_RGB.tif
- Figure 8/panel 8G/KD-2+WAY_Nanog/._seq9183_seq9183_RGB.tif
- Figure 8/panel 8G/KD-1+WAY_Nanog/seq8797_seq8797_RGB_Texas Red.tif
- __MACOSX/Figure 8/panel 8G/KD-1+WAY_Nanog/._seq8797_seq8797_RGB_Texas Red.tif
- Figure 8/panel 8G/KD-1+WAY_Nanog/._seq8797_seq8797_RGB_Texas Red.tif
- Figure 8/panel 8G/KD-1+WAY_Nanog/seq8797_seq8797_RGB_DAPI.tif
- __MACOSX/Figure 8/panel 8G/KD-1+WAY_Nanog/._seq8797_seq8797_RGB_DAPI.tif
- Figure 8/panel 8G/KD-1+WAY_Nanog/._seq8797_seq8797_RGB_DAPI.tif
- Figure 8/panel 8G/KD-1+WAY_Nanog/seq8797_seq8797_RGB.tif
- __MACOSX/Figure 8/panel 8G/KD-1+WAY_Nanog/._seq8797_seq8797_RGB.tif
- Figure 8/panel 8G/KD-1+WAY_Nanog/._seq8797_seq8797_RGB.tif
- Figure 8/panel 8G/KD-1+WAY_Bra/seq8960_seq8960_RGB_Texas Red.tif
- __MACOSX/Figure 8/panel 8G/KD-1+WAY_Bra/._seq8960_seq8960_RGB_Texas Red.tif
- Figure 8/panel 8G/KD-1+WAY_Bra/._seq8960_seq8960_RGB_Texas Red.tif
- Figure 8/panel 8G/KD-1+WAY_Bra/seq8960_seq8960_RGB_DAPI.tif
- __MACOSX/Figure 8/panel 8G/KD-1+WAY_Bra/._seq8960_seq8960_RGB_DAPI.tif
- Figure 8/panel 8G/KD-1+WAY_Bra/._seq8960_seq8960_RGB_DAPI.tif
- Figure 8/panel 8G/KD-1+WAY_Bra/seq8960_seq8960_RGB.tif
- __MACOSX/Figure 8/panel 8G/KD-1+WAY_Bra/._seq8960_seq8960_RGB.tif
- Figure 8/panel 8G/KD-1+WAY_Bra/._seq8960_seq8960_RGB.tif
- Figure 8/panel 8G/KD-1_Oct4/seq8692.tif
- __MACOSX/Figure 8/panel 8G/KD-1_Oct4/._seq8692.tif
- Figure 8/panel 8G/KD-1_Oct4/._seq8692.tif
- Figure 8/panel 8G/KD-1_Oct4/seq8692c2.tif
- __MACOSX/Figure 8/panel 8G/KD-1_Oct4/._seq8692c2.tif
- Figure 8/panel 8G/KD-1_Oct4/._seq8692c2.tif
- Figure 8/panel 8G/KD-1_Oct4/seq8692c1.tif
- __MACOSX/Figure 8/panel 8G/KD-1_Oct4/._seq8692c1.tif
- Figure 8/panel 8G/KD-1_Oct4/._seq8692c1.tif
- Figure 8/panel 8G/KD-2+WAY_Oct4/seq8974_seq8974_RGB_Texas Red.tif
- __MACOSX/Figure 8/panel 8G/KD-2+WAY_Oct4/._seq8974_seq8974_RGB_Texas Red.tif
- Figure 8/panel 8G/KD-2+WAY_Oct4/._seq8974_seq8974_RGB_Texas Red.tif
- Figure 8/panel 8G/KD-2+WAY_Oct4/seq8974_seq8974_RGB_DAPI.tif
- __MACOSX/Figure 8/panel 8G/KD-2+WAY_Oct4/._seq8974_seq8974_RGB_DAPI.tif
- Figure 8/panel 8G/KD-2+WAY_Oct4/._seq8974_seq8974_RGB_DAPI.tif
- Figure 8/panel 8G/KD-2+WAY_Oct4/seq8974_seq8974_RGB.tif
- __MACOSX/Figure 8/panel 8G/KD-2+WAY_Oct4/._seq8974_seq8974_RGB.tif
- Figure 8/panel 8G/KD-2+WAY_Oct4/._seq8974_seq8974_RGB.tif
- Figure 8/panel 8G/KD-2+WAY_Bra/seq8967_seq8967_RGB_DAPI.tif
- __MACOSX/Figure 8/panel 8G/KD-2+WAY_Bra/._seq8967_seq8967_RGB_DAPI.tif
- Figure 8/panel 8G/KD-2+WAY_Bra/._seq8967_seq8967_RGB_DAPI.tif
- Figure 8/panel 8G/KD-2+WAY_Bra/seq8967_seq8967_RGB.tif
- __MACOSX/Figure 8/panel 8G/KD-2+WAY_Bra/._seq8967_seq8967_RGB.tif
- Figure 8/panel 8G/KD-2+WAY_Bra/._seq8967_seq8967_RGB.tif
- Figure 8/panel 8G/KD-2+WAY_Bra/seq8967_seq8967_RGB_Texas Red.tif
- __MACOSX/Figure 8/panel 8G/KD-2+WAY_Bra/._seq8967_seq8967_RGB_Texas Red.tif
- Figure 8/panel 8G/KD-2+WAY_Bra/._seq8967_seq8967_RGB_Texas Red.tif
