# Supplementary material for: Non-cell-autonomous control of mouse gastruloid development by the ultra-conserved lncRNA T-UCstem1
Source: EMBO J. 2025 Oct 31;44(24):7620–48. doi: 10.1038/s44318-025-00558-2 (PMC12706062; doi:10.1038/s44318-025-00558-2)
Supplement: Supplementary file 10 — Source data Fig. 8 [file 44318_2025_558_MOESM10_ESM.zip › Figure 8/panel 8E/panel 8E.xlsx]

## Sheet: panel 8E
morphological analysis (µm)
n=1				n=2				n=3
Clone	Lenght	Width		Clone	Lenght	Width		Clone	Lenght	Width
NT	421	154		NT	518	132		NT	398	119
NT	391	172		NT	466	156		NT	554	138
NT	337	149		NT	513	166		NT	283	113
NT	317	113		NT	508	142		NT	335	118
NT	376	212		NT	498	152		NT	460	111
NT	351	150		NT	556	175		NT	320	117
NT	332	149		NT	472	179		NT	356	122
NT	339	180		NT	527	162		NT	382	129
NT	407	199		NT	516	171		NT	397	150
NT	251	134		NT	474	182		NT	380	130
KD-1	381	238		KD-1	406	258		KD-1	381	238
KD-1	375	243		KD-1	351	281		KD-1	375	243
KD-1	333	227		KD-1	378	243		KD-1	333	227
KD-1	382	231		KD-1	347	316		KD-1	382	231
KD-1	393	226		KD-1	404	247		KD-1	393	226
KD-1	308	274		KD-1	426	305		KD-1	308	274
KD-1	374	188		KD-1	411	265		KD-1	374	188
KD-1	281	232		KD-1	302	308		KD-1	281	232
KD-1	363	235		KD-1	388	211		KD-1	363	235
KD-1	429	183		KD-1	390	270		KD-1	429	183
NT+ DKK-1	314	223		NT+ DKK-1	414	205		NT+ DKK-1	314	223
NT+ DKK-1	425	146		NT+ DKK-1	382	183		NT+ DKK-1	425	146
NT+ DKK-1	619	210		NT+ DKK-1	476	227		NT+ DKK-1	619	210
NT+ DKK-1	476	145		NT+ DKK-1	403	239		NT+ DKK-1	476	145
NT+ DKK-1	222	145		NT+ DKK-1	363	222		NT+ DKK-1	222	145
NT+ DKK-1	373	160		NT+ DKK-1	380	216		NT+ DKK-1	373	160
NT+ DKK-1	357	213		NT+ DKK-1	419	229		NT+ DKK-1	357	213
NT+ DKK-1	300	167		NT+ DKK-1	405	220		NT+ DKK-1	300	167
NT+ DKK-1	323	188		NT+ DKK-1	518	204		NT+ DKK-1	323	188
NT+ DKK-1	263	158		NT+ DKK-1	417	207		NT+ DKK-1	263	158
