# Supplementary material for: Non-cell-autonomous control of mouse gastruloid development by the ultra-conserved lncRNA T-UCstem1
Source: EMBO J. 2025 Oct 31;44(24):7620–48. doi: 10.1038/s44318-025-00558-2 (PMC12706062; doi:10.1038/s44318-025-00558-2)
Supplement: Supplementary file 10 — Source data Fig. 8 [file 44318_2025_558_MOESM10_ESM.zip › Figure 8/panel 8D/panel 8D.xlsx]

## Sheet: panel 8D
morphological analysis
n=1			n=2			n=3
Clone	Elongation index		Clone	Elongation index		Clone	Elongation index
NT	2.73377		NT	3.92424		NT	3.34454
NT	2.27326		NT	2.98718		NT	4.01449
NT	2.26174		NT	3.09036		NT	2.50442
NT	2.80531		NT	3.57746		NT	2.83898
NT	1.77358		NT	3.27632		NT	4.14414
NT	2.34		NT	3.17714		NT	2.73504
NT	2.22819		NT	2.63687		NT	2.91803
NT	1.88333		NT	3.25309		NT	2.96124
NT	2.04523		NT	3.01754		NT	2.64667
NT	1.87313		NT	2.6044		NT	2.92308
KD-1	1.60084		KD-1	1.57364		KD-1	1.60084
KD-1	1.54321		KD-1	1.24911		KD-1	1.54321
KD-1	1.46696		KD-1	1.55556		KD-1	1.46696
KD-1	1.65368		KD-1	1.0981		KD-1	1.65368
KD-1	1.73894		KD-1	1.63563		KD-1	1.73894
KD-1	1.12409		KD-1	1.39672		KD-1	1.12409
KD-1	1.98936		KD-1	1.55094		KD-1	1.98936
KD-1	1.21121		KD-1	0.980519		KD-1	1.21121
KD-1	1.54468		KD-1	1.83886		KD-1	1.54468
KD-1	2.34426		KD-1	1.44444		KD-1	2.34426
NT+ DKK-1	1.40807		NT+ DKK-1	2.01951		NT+ DKK-1	1.40807
NT+ DKK-1	2.91096		NT+ DKK-1	1.9		NT+ DKK-1	2.91096
NT+ DKK-1	2.94762		NT+ DKK-1	2.09692		NT+ DKK-1	2.94762
NT+ DKK-1	3.28276		NT+ DKK-1	1.68619		NT+ DKK-1	3.28276
NT+ DKK-1	1.53103		NT+ DKK-1	1.63514		NT+ DKK-1	1.53103
NT+ DKK-1	2.33125		NT+ DKK-1	1.75926		NT+ DKK-1	2.33125
NT+ DKK-1	1.67606		NT+ DKK-1	1.82969		NT+ DKK-1	1.67606
NT+ DKK-1	1.79641		NT+ DKK-1	1.84091		NT+ DKK-1	1.79641
NT+ DKK-1	1.71809		NT+ DKK-1	2.53922		NT+ DKK-1	1.71809
NT+ DKK-1	1.66456		NT+ DKK-1	2.01449		NT+ DKK-1	1.66456
