# Supplementary material for: Non-cell-autonomous control of mouse gastruloid development by the ultra-conserved lncRNA T-UCstem1
Source: EMBO J. 2025 Oct 31;44(24):7620–48. doi: 10.1038/s44318-025-00558-2 (PMC12706062; doi:10.1038/s44318-025-00558-2)
Supplement: Supplementary file 10 — Source data Fig. 8 [file 44318_2025_558_MOESM10_ESM.zip › Figure 8/panel 8F/panel 8F.xlsx]

## Sheet: panel 8F
morphological analysis
n=1			n=2			n=3
Clone	Elongation index		Clone	Elongation index		Clone	Elongation index
NT	2.89683		NT	2.8		NT	0.7
NT	2.74126		NT	2.6		NT	2.5
NT	2.55372		NT	2.5		NT	2.6
NT	2.31548		NT	2.4		NT	2.2
NT	2.568		NT	2.5		NT	2.7
NT	2.32571		NT	2.2		NT	2.4
NT	3.04167		NT	2.9		NT	3
NT	4.26415		NT	4.1		NT	4
NT	2.46457		NT	2.6		NT	2.4
NT	2.44248		NT	2.3		NT	2.2
KD-1	1.45238		KD-1	1.4		KD-1	1.6
KD-1	1.27203		KD-1	1.2		KD-1	1.4
KD-1	0.939799		KD-1	1		KD-1	0.8
KD-1	1.30588		KD-1	1.4		KD-1	1.2
KD-1	1.1254		KD-1	1.2		KD-1	1
KD-1	1.23137		KD-1	1.3		KD-1	1.1
KD-1	1.43411		KD-1	1.5		KD-1	1.3
KD-1	1.28016		KD-1	1.2		KD-1	1.4
KD-1	1.6166		KD-1	1.7		KD-1	1.5
KD-1	1.09969		KD-1	1.2		KD-1	1
KD-2	1.06233		KD-2	1		KD-2	1.2
KD-2	1.46429		KD-2	1.6		KD-2	1.4
KD-2	1.47964		KD-2	1.6		KD-2	1.6
KD-2	1.16863		KD-2	1.3		KD-2	1.1
KD-2	1.18298		KD-2	1.1		KD-2	1.3
KD-2	1.61244		KD-2	1.5		KD-2	1.7
KD-2	1.46486		KD-2	1.6		KD-2	1.4
KD-2	1.18978		KD-2	1.1		KD-2	1.3
KD-2	1.90355		KD-2	2		KD-2	1.8
KD-2	1.26394		KD-2	1.4		KD-2	1.5
KD-1 + 0.1 mM WAY	2.40104		KD-1 + 0.1 mM WAY	2.3		KD-1 + 0.1 mM WAY	2.5
KD-1 + 0.1 mM WAY	2.11224		KD-1 + 0.1 mM WAY	2		KD-1 + 0.1 mM WAY	2.2
KD-1 + 0.1 mM WAY	1.93258		KD-1 + 0.1 mM WAY	1.8		KD-1 + 0.1 mM WAY	2
KD-1 + 0.1 mM WAY	1.8		KD-1 + 0.1 mM WAY	1.7		KD-1 + 0.1 mM WAY	1.9
KD-1 + 0.1 mM WAY	3.1694		KD-1 + 0.1 mM WAY	3.1		KD-1 + 0.1 mM WAY	3.3
KD-1 + 0.1 mM WAY	1.64286		KD-1 + 0.1 mM WAY	1.7		KD-1 + 0.1 mM WAY	1.5
KD-1 + 0.1 mM WAY	1.53226		KD-1 + 0.1 mM WAY	1.4		KD-1 + 0.1 mM WAY	1.6
KD-1 + 0.1 mM WAY	1.58678		KD-1 + 0.1 mM WAY	1.7		KD-1 + 0.1 mM WAY	1.7
KD-1 + 0.1 mM WAY	1.70916		KD-1 + 0.1 mM WAY	1.6		KD-1 + 0.1 mM WAY	1.8
KD-1 + 0.1 mM WAY	2.13333		KD-1 + 0.1 mM WAY	2		KD-1 + 0.1 mM WAY	2
KD-1 + 0.2 mM WAY	3.33571		KD-1 + 0.2 mM WAY	3.2		KD-1 + 0.2 mM WAY	3.4
KD-1 + 0.2 mM WAY	2.73944		KD-1 + 0.2 mM WAY	2.6		KD-1 + 0.2 mM WAY	2.5
KD-1 + 0.2 mM WAY	3.46903		KD-1 + 0.2 mM WAY	3.4		KD-1 + 0.2 mM WAY	3.3
KD-1 + 0.2 mM WAY	2.63946		KD-1 + 0.2 mM WAY	2.5		KD-1 + 0.2 mM WAY	2.7
KD-1 + 0.2 mM WAY	3.62963		KD-1 + 0.2 mM WAY	3.5		KD-1 + 0.2 mM WAY	3.7
KD-1 + 0.2 mM WAY	2.1338		KD-1 + 0.2 mM WAY	2		KD-1 + 0.2 mM WAY	2.2
KD-1 + 0.2 mM WAY	2.42647		KD-1 + 0.2 mM WAY	2.3		KD-1 + 0.2 mM WAY	2.2
KD-1 + 0.2 mM WAY	2.48366		KD-1 + 0.2 mM WAY	2.4		KD-1 + 0.2 mM WAY	2.6
KD-1 + 0.2 mM WAY	3.35772		KD-1 + 0.2 mM WAY	3.3		KD-1 + 0.2 mM WAY	3.5
KD-1 + 0.2 mM WAY	1.60577		KD-1 + 0.2 mM WAY	1.7		KD-1 + 0.2 mM WAY	1.5
KD-2 + 0.1 mM WAY	1.46309		KD-2 + 0.1 mM WAY	1.4		KD-2 + 0.1 mM WAY	1.6
KD-2 + 0.1 mM WAY	2.21586		KD-2 + 0.1 mM WAY	2.3		KD-2 + 0.1 mM WAY	2.1
KD-2 + 0.1 mM WAY	1.51942		KD-2 + 0.1 mM WAY	1.4		KD-2 + 0.1 mM WAY	1.6
KD-2 + 0.1 mM WAY	1.68924		KD-2 + 0.1 mM WAY	1.6		KD-2 + 0.1 mM WAY	1.8
KD-2 + 0.1 mM WAY	1.62633		KD-2 + 0.1 mM WAY	1.5		KD-2 + 0.1 mM WAY	1.7
KD-2 + 0.1 mM WAY	1.26244		KD-2 + 0.1 mM WAY	1.2		KD-2 + 0.1 mM WAY	1.4
KD-2 + 0.1 mM WAY	2.16667		KD-2 + 0.1 mM WAY	2.1		KD-2 + 0.1 mM WAY	2.3
KD-2 + 0.1 mM WAY	1.39643		KD-2 + 0.1 mM WAY	1.3		KD-2 + 0.1 mM WAY	1.2
KD-2 + 0.1 mM WAY	1.87624		KD-2 + 0.1 mM WAY	1.8		KD-2 + 0.1 mM WAY	2
KD-2 + 0.1 mM WAY	1.44928		KD-2 + 0.1 mM WAY	1.5		KD-2 + 0.1 mM WAY	1.6
KD-2 + 0.2 mM WAY	1.80625		KD-2 + 0.2 mM WAY	1.7		KD-2 + 0.2 mM WAY	1.9
KD-2 + 0.2 mM WAY	2.88596		KD-2 + 0.2 mM WAY	2.8		KD-2 + 0.2 mM WAY	2.7
KD-2 + 0.2 mM WAY	2.15385		KD-2 + 0.2 mM WAY	2.3		KD-2 + 0.2 mM WAY	2.1
KD-2 + 0.2 mM WAY	1.70588		KD-2 + 0.2 mM WAY	1.6		KD-2 + 0.2 mM WAY	1.8
KD-2 + 0.2 mM WAY	2.5		KD-2 + 0.2 mM WAY	2.4		KD-2 + 0.2 mM WAY	2.6
KD-2 + 0.2 mM WAY	1.82065		KD-2 + 0.2 mM WAY	1.7		KD-2 + 0.2 mM WAY	1.9
KD-2 + 0.2 mM WAY	2.58594		KD-2 + 0.2 mM WAY	2.5		KD-2 + 0.2 mM WAY	2.7
KD-2 + 0.2 mM WAY	2.94483		KD-2 + 0.2 mM WAY	2.8		KD-2 + 0.2 mM WAY	2.8
KD-2 + 0.2 mM WAY	3.02721		KD-2 + 0.2 mM WAY	3.1		KD-2 + 0.2 mM WAY	2.9
KD-2 + 0.2 mM WAY	2.62821		KD-2 + 0.2 mM WAY	2.7		KD-2 + 0.2 mM WAY	2.5
