# Supplementary material for: Non-cell-autonomous control of mouse gastruloid development by the ultra-conserved lncRNA T-UCstem1
Source: EMBO J. 2025 Oct 31;44(24):7620–48. doi: 10.1038/s44318-025-00558-2 (PMC12706062; doi:10.1038/s44318-025-00558-2)
Supplement: Supplementary file 11 — Source data Fig. 9 [file 44318_2025_558_MOESM11_ESM.zip › Figure 9/panel 9C/panel 9C.xlsx]

## Sheet: panel 9C
morphological analysis
n=1
Clone	Elongation index	Clone	Elongation index	Clone	Elongation index	Clone	Elongation index	Clone	Elongation index	Clone	Elongation index	Clone	Elongation index
NT	3.20412	KD-1	1.57513	KD-1 GFP	1.54739	KD-1 UC	2.68068	KD-2	1.55975	KD-2 GFP	1.32804	KD-2 UC	4.11333
NT	2.99965	KD-1	1.12368	KD-1 GFP	1.73418	KD-1 UC	2.3964	KD-2	1.4329	KD-2 GFP	1.89247	KD-2 UC	4.65714
NT	3.16654	KD-1	1.64866	KD-1 GFP	1.25872	KD-1 UC	2.97585	KD-2	3.07534	KD-2 GFP	1.66242	KD-2 UC	4.94366
NT	3.40804	KD-1	1.19591	KD-1 GFP	1.57915	KD-1 UC	3.13876	KD-2	1.22965	KD-2 GFP	1.81361	KD-2 UC	3.84024
NT	2.37108	KD-1	1.48142	KD-1 GFP	1.34737	KD-1 UC	2.4643	KD-2	1.40196	KD-2 GFP	1.9854	KD-2 UC	3.57143
NT	2.69671	KD-1	1.44171	KD-1 GFP	1.14713	KD-1 UC	2.80381	KD-2	2.35612	KD-2 GFP	2.10032	KD-2 UC	3.57143
NT	3.79011	KD-1	1.205	KD-1 GFP	1.78264	KD-1 UC	2.81378	KD-2	1.54909	KD-2 GFP	2.05882	KD-2 UC	3.32143
NT	2.86355	KD-1	1.11303	KD-1 GFP	1.31242	KD-1 UC	2.81109	KD-2	1.64259	KD-2 GFP	1.73826	KD-2 UC	2.95361
NT	3.05456	KD-1	1.63098	KD-1 GFP	1.42133	KD-1 UC	3.86407	KD-2	2.29557	KD-2 GFP	1.49498	KD-2 UC	4.47297
NT	2.93999	KD-1	1.36715	KD-1 GFP	1.56983	KD-1 UC	2.81741	KD-2	1.56604	KD-2 GFP	1.62542	KD-2 UC	3.80625
NT	3.3537	KD-1	1.49097	KD-1 GFP	1.39752	KD-1 UC	2.71513	KD-2	1.35233	KD-2 GFP	1.7875	KD-2 UC	3.7716
NT	2.76226	KD-1	1.28412	KD-1 GFP	1.40574	KD-1 UC	3.04256	KD-2	1.31579	KD-2 GFP	1.65447	KD-2 UC	4.07692
NT	3.6702	KD-1	1.32775	KD-1 GFP	1.25076	KD-1 UC	3.14143	KD-2	1.72145	KD-2 GFP	1.44867	KD-2 UC	3.54706
NT	3.45506	KD-1	1.45791	KD-1 GFP	1.69814	KD-1 UC	3.25221	KD-2	1.62928	KD-2 GFP	1.39185	KD-2 UC	4.06667
n=2
Clone	Elongation index	Clone	Elongation index	Clone	Elongation index	Clone	Elongation index	Clone	Elongation index	Clone	Elongation index	Clone	Elongation index
NT	3.13132	KD-1	1.59938	KD-1 GFP	1.54558	KD-1 UC	2.65068	KD-2	0.321247	KD-2 GFP	1.30455	KD-2 UC	4.08917
NT	3.03901	KD-1	1.14275	KD-1 GFP	1.73963	KD-1 UC	2.38496	KD-2	1.45701	KD-2 GFP	1.92299	KD-2 UC	4.68782
NT	3.22514	KD-1	1.67561	KD-1 GFP	1.26303	KD-1 UC	3.02382	KD-2	3.12249	KD-2 GFP	1.68109	KD-2 UC	4.87326
NT	3.3866	KD-1	1.20721	KD-1 GFP	1.57295	KD-1 UC	3.12886	KD-2	1.21561	KD-2 GFP	1.79489	KD-2 UC	3.79531
NT	2.37217	KD-1	1.46132	KD-1 GFP	1.32873	KD-1 UC	2.49509	KD-2	1.40253	KD-2 GFP	1.98149	KD-2 UC	3.5512
NT	2.74813	KD-1	1.44809	KD-1 GFP	1.1653	KD-1 UC	2.75316	KD-2	2.38238	KD-2 GFP	2.09685	KD-2 UC	3.30283
NT	3.85458	KD-1	1.21065	KD-1 GFP	1.76797	KD-1 UC	2.82991	KD-2	1.54362	KD-2 GFP	2.07837	KD-2 UC	3.93157
NT	2.8655	KD-1	1.11139	KD-1 GFP	1.31629	KD-1 UC	2.86318	KD-2	1.6338	KD-2 GFP	1.757	KD-2 UC	2.9891
NT	3.0073	KD-1	1.63364	KD-1 GFP	1.44192	KD-1 UC	3.89302	KD-2	2.32705	KD-2 GFP	1.49664	KD-2 UC	4.43029
NT	2.90187	KD-1	1.36295	KD-1 GFP	1.56192	KD-1 UC	2.78254	KD-2	1.56891	KD-2 GFP	1.62858	KD-2 UC	3.83081
NT	3.30857	KD-1	1.49143	KD-1 GFP	1.39795	KD-1 UC	2.67346	KD-2	1.37762	KD-2 GFP	1.79128	KD-2 UC	3.79141
NT	2.79878	KD-1	1.2668	KD-1 GFP	1.40571	KD-1 UC	3.02566	KD-2	1.31424	KD-2 GFP	1.65564	KD-2 UC	4.06429
NT	3.64544	KD-1	1.35184	KD-1 GFP	1.24897	KD-1 UC	3.1241	KD-2	1.70743	KD-2 GFP	1.44966	KD-2 UC	3.53034
NT	3.46846	KD-1	1.45876	KD-1 GFP	1.70216	KD-1 UC	3.27629	KD-2	1.62868	KD-2 GFP	1.39325	KD-2 UC	4.10813
