# Supplementary material for: Non-cell-autonomous control of mouse gastruloid development by the ultra-conserved lncRNA T-UCstem1
Source: EMBO J. 2025 Oct 31;44(24):7620–48. doi: 10.1038/s44318-025-00558-2 (PMC12706062; doi:10.1038/s44318-025-00558-2)
Supplement: Supplementary file 12 — FigureEV6 Source Data [file 44318_2025_558_MOESM12_ESM.zip]

Archive with 7 entries (6 files):
- Figure EV6/
- Figure EV6/Panel EV6A.xlsx
- __MACOSX/Figure EV6/._Panel EV6A.xlsx
- Figure EV6/._Panel EV6A.xlsx
- Figure EV6/Panel EV6B.xlsx
- __MACOSX/Figure EV6/._Panel EV6B.xlsx
- Figure EV6/._Panel EV6B.xlsx
