# Supplementary material for: Non-cell-autonomous control of mouse gastruloid development by the ultra-conserved lncRNA T-UCstem1
Source: EMBO J. 2025 Oct 31;44(24):7620–48. doi: 10.1038/s44318-025-00558-2 (PMC12706062; doi:10.1038/s44318-025-00558-2)
Supplement: Supplementary file 12 — FigureEV6 Source Data [file 44318_2025_558_MOESM12_ESM.zip › Figure EV6/Panel EV6A.xlsx]

## Sheet: EV6 A UC170
		1° exp
			Ct		Average Ct
			UC 170	U6	UC 170	U6	ΔCT	2^(-ΔCT*1000)					Average 2^(-ΔCT*1000)	Dev stand
		0 h	20.5611	19.9428						0 h	734.901	866.533	800.717	93.078
			20.5312	19.8664	20.4097	19.9654	0.444378	734.901		48 h	289.873	149.621	219.747	99.173
			20.137	20.0868						72 h	155.104	118.737	136.921	25.7156
		48 h	22.1752	20.391						120 h	56.4585	92.3768	74.4176	25.3981
			22.0568	20	22.0859	20.2994	1.78651	289.873
			22.0258	20.5072
		72 h	23.1247	20.2322
			23.1386	20.352	23.0945	20.4058	2.68869	155.104
			23.0202	20.6333
		120 h	22.2	18.29
			22.83	18.33	22.4867	18.34	4.14667	56.4585
			22.43	18.4
		2° exp
			Ct		Average Ct
			UC 170	U6	UC 170	U6	ΔCT	2^(-ΔCT*1000)				0 h	48 h	72 h	120 h
		0 h	20.28	20.0296							1 exp	734.901	289.873	155.104	56.4585
			20.13	19.9907	20.1467	19.94	0.206673	866.533			2 exp	866.533	149.621	118.737	92.3768
			20.03	19.7997
		48 h	22.43	19.4733
			22.41	19.4662	22.5133	19.7727	2.74062	149.621
			22.7	20.3787
		72 h	22.85	19.3611
			22.42	19.9212	22.58	19.5058	3.07416	118.737
			22.47	19.2352
		120 h	22.52	19.4521
			23.07	19.4571	22.89	19.4537	3.43633	92.3768
			23.08	19.4518

## Sheet: EV6 A DKK-1
		1° exp
			Ct		Average Ct
			DKK-1	GAPDH	DKK-1	GAPDH	ΔCT	2^(-ΔCT*1000)					Average 2^(-ΔCT*1000)	Dev stand	TTEST
		0 h	28.9305	20.1558						0 h	2.07809	1.64938	1.86373	0.303143
			28.3661	20.2069	28.9408	20.0303	8.91053	2.07809		48 h	9.10935	9.32227	9.21581	0.150558	0.00105805
			29.5259	19.7281						72 h	18.6562	20.8564	19.7563	1.55577	0.00390081
		48 h	25.886	18.777						120 h	32.467	33.9234	33.1952	1.02984	0.000586476
			25.4101	18.7876	25.5438	18.7654	6.77844	9.10935
			25.3354	18.7315
		72 h	23.9308	18.923
			24.1617	18.0851	24.1087	18.3645	5.7442	18.6562
			24.2336	18.0855
		120 h	23.12	18.0175
			23.2174	18.34	23.094	18.1492	4.94488	32.467
			22.9447	18.09
		2° exp
			Ct		Average Ct
			DKK-1	GAPDH	DKK-1	GAPDH	ΔCT	2^(-ΔCT*1000)
		0 h	27.9305	18.1558
			27.3661	18.2069	27.6075	18.3636	9.24386	1.64938			0 h	48 h	72 h	120 h
			27.5259	18.7281						1 exp	2.07809	9.10935	18.6562	32.467
		48 h	24.986	18.177						2 exp	1.64938	9.32227	20.8564	33.9234
			25.4101	18.8876	25.4105	18.6654	6.7451	9.32227
			25.8354	18.9315
		72 h	23.9831	18.323
			23.8617	18.3851	23.9479	18.3645	5.58337	20.8564
			23.9988	18.3855
		120 h	22.8977	18.1547
			22.9864	18.0447	22.9895	18.1079	4.88157	33.9234
			23.0843	18.1243
