# Supplementary material for: Non-cell-autonomous control of mouse gastruloid development by the ultra-conserved lncRNA T-UCstem1
Source: EMBO J. 2025 Oct 31;44(24):7620–48. doi: 10.1038/s44318-025-00558-2 (PMC12706062; doi:10.1038/s44318-025-00558-2)
Supplement: Supplementary file 12 — FigureEV6 Source Data [file 44318_2025_558_MOESM12_ESM.zip › Figure EV6/Panel EV6B.xlsx]

## Sheet: EV6 B UC170
		1° exp
			Ct		Average Ct
			UC 170+	U6	UC 170+	U6	ΔCT	2^(-ΔCT*1000)
		NT	25.3182	23.1868
			25.358	23.2185	25.3493	23.2655	2.08375	235.901
			25.3715	23.3912
		KD-1	27.5842	20.2331								NT	235.901	316.37	296.085	Average 2^(-ΔCT*1000)	Dev stand
			27.259	20.1145	27.3268	20.0281	7.29872	6.35134				KD-1	6.35134	8.60767	7.61824	282.785	41.8505
			27.1373	19.7368								KD-1 GFP	4.10404	6.88604	5.21864	7.52575	1.131
		KD-1 GFP	27.8136	19.3828								KD-1 UC	153.114	187.635	195.519	5.40291	1.40012
			27.6095	19.3635	27.5621	19.6334	7.92874	4.10404				KD-2	2.11509	2.48639	3.0611	178.756	22.5537
			27.2633	20.1539								KD-2 GFP	2.89277	2.96038	3.48007	2.55419	0.476638
		KD-1 UC	26.0111	23.4736								KD-2 UC	405.824	502.316	482.968	3.11108	0.321345
			26.5855	23.8752	26.518	23.8106	2.70732	153.114								463.703	51.0491
			26.9572	24.0831
			29.5416	20.38
		KD-2	29.3792	20.9	29.6051	20.72	8.88507	2.11509
			29.8943	20.88
			28.99	20.23
		KD-2 GFP	28.5	20.32	28.72	20.2867	8.43333	2.89277
			28.67	20.31
			22.6467	21.8									Average 2^(-ΔCT*1000)	Dev stand
		KD-2 UC	22.85	21.36	22.8244	21.5233	1.30107	405.824				NT	282.785	41.8505
			22.9765	21.41								KD-1	7.52575	1.131
								2025-03-08				KD-1 GFP	5.40291	1.40012
												KD-1 UC	178.756	22.5537
								2025-03-06				KD-2	2.55419	0.476638
		2° exp										KD-2 GFP	3.11108	0.321345
			Ct		Average Ct							KD-2 UC	463.703	51.0491
			UC 170+	U6	UC 170+	U6	ΔCT	2^(-ΔCT*1000)
		NT	24.0982	22.4447
			24.158	22.6543	24.1093	22.4489	1.66032	316.37
			24.0715	22.2478
		KD-1	27.5842	20.3
			27.259	20.65	27.3268	20.4667	6.86016	8.60767
			27.1373	20.45
		KD-1 GFP	27.8136	20.18
			27.6095	20.77	27.5621	20.38	7.18211	6.88604
			27.2633	20.19
		KD-1 UC	23.0111	20.1528
			22.9855	20.8628	22.9846	20.5706	2.414	187.635
			22.9572	20.6963
			29.5416	20.78
		KD-2	29.7792	20.9	29.5051	20.8533	8.65173	2.48639
			29.1943	20.88
			28.99	20.33
		KD-2 GFP	28.5	20.32	28.72	20.32	8.4	2.96038
			28.67	20.31
			22.3	21.8
		KD-2 UC	22.55	21.34	22.51	21.5167	0.993333	502.316
			22.68	21.41
		3° exp
			Ct		Average Ct
			UC 170+	U6	UC 170+	U6	ΔCT	2^(-ΔCT*1000)
		NT	24.0982	22.64
			23.958	22.32	24.1426	22.3867	1.75592	296.085
			24.3715	22.2
		KD-1	27	20.21
			27.259	20.55	27.4063	20.37	7.03633	7.61824
			27.96	20.35
		KD-1 GFP	27.8136	20.18
			27.6095	20.67	27.8954	20.3133	7.58211	5.21864
			28.2633	20.09
		KD-1 UC	24.0111	21.5
			23.8855	21.7	23.9513	21.5967	2.35462	195.519
			23.9572	21.59
		KD-2	29.5416	20.68
			28.7792	20.8	29.1051	20.7533	8.35173	3.0611
			28.9943	20.78
		KD-2 GFP	27.99	20.23
			28.5	20.22	28.3867	20.22	8.16667	3.48007
			28.67	20.21
		KD-2 UC	22.87	21.7
			22.55	21.24	22.4667	21.4167	1.05	482.968
			21.98	21.31

## Sheet: EV6 B DKK-1
		1° exp
			Ct		Average Ct
			DKK-1	GAPDH	DKK-1	GAPDH	ΔCT	2^(-ΔCT*1000)
		NT	27	18
			27.5	18.16	27.35	18.1867	9.16333	1.74406
			27.55	18.4											Average 2^(-ΔCT*1000)	Dev stand
		KD-1	24.9	18.5							NT	1.74406	1.24469	2.32267	1.77047	0.539476
			24.75	18.71	24.81	18.57	6.24	13.2304			KD-1	13.2304	18.5385	17.297	16.3553	2.77652
			24.78	18.5							KD-1 GFP	14.885	13.5084	12.2552	13.5495	1.31535
		KD-1 GFP	24.33	18.9							KD-1 UC	1.15865	2.0455	3.81703	2.34039	1.3535
			24.65	18.78	24.63	18.56	6.07	14.885			KD-2	18.3255	24.8544	20.5705	21.2502	3.31708
			24.91	18							KD-2 GFP	16.9415	23.1361	19.7539	19.9438	3.10169
		KD-1 UC	28.7	18.4							KD-2 UC	2.26598	1.72802	3.22459	2.4062	0.758077
			27.5	18	27.9533	18.2	9.75333	1.15865
			27.66	18.2
			24.3	18.38
		KD-2	24.45	18.37	24.25	18.48	5.77	18.3255
			24	18.69
			24.1018	18.3859
		KD-2 GFP	24.0592	18.3357	24.2025	18.3192	5.8833	16.9415
			24.4466	18.2361
			27.6459	18.6774
		KD-2 UC	27.9456	18.9393	27.6192	18.8335	8.78565	2.26598
			27.2659	18.8838
		2° exp
			Ct		Average Ct
												Average 2^(-ΔCT*1000)	Dev stand
			DKK-1	GAPDH	DKK-1	GAPDH	ΔCT	2^(-ΔCT*1000)			NT	1.77047	0.539476
		NT	28.45	18.75							KD-1	16.3553	2.77652
			28.43	18.9	28.4567	18.8067	9.65	1.24469			KD-1 GFP	13.5495	1.31535
			28.49	18.77							KD-1 UC	2.34039	1.3535
		KD-1	25.8	19.75							KD-2	21.2502	3.31708
			25.31	19.9	25.52	19.7667	5.75333	18.5385			KD-2 GFP	19.9438	3.10169
			25.45	19.65							KD-2 UC	2.4062	0.758077
		KD-1 GFP	25.45	19.04
			25.98	19.55	25.5067	19.2967	6.21	13.5084
			25.09	19.3
		KD-1 UC	28.77	19.4
			28.34	19.66	28.44	19.5067	8.93333	2.0455
			28.21	19.46
			24.2859	19.53
		KD-2	24.8665	19.31	24.7037	19.3733	5.33035	24.8544
			24.9586	19.28
			23.9846	18.6426
		KD-2 GFP	24.3835	18.9592	24.2398	18.8061	5.43371	23.1361
			24.3513	18.8165
			28.75	19.41
		KD-2 UC	28.32	19.33	28.5033	19.3267	9.17667	1.72802
			28.44	19.24
		3° exp
			Ct		Average Ct
			DKK-1	GAPDH	DKK-1	GAPDH	ΔCT	2^(-ΔCT*1000)
		NT	27.45	18.65
			27.43	18.8	27.4567	18.7067	8.75	2.32267
			27.49	18.67
		KD-1	25.8	19.65
			25.31	19.8	25.52	19.6667	5.85333	17.297
			25.45	19.55
		KD-1 GFP	24.45	18.03
			24.98	18.45	24.5067	18.1562	6.35046	12.2552
			24.09	17.9886
		KD-1 UC	27.77	19.3
			27.34	19.56	27.44	19.4067	8.03333	3.81703
			27.21	19.36
			23.9918	18.43
		KD-2	23.76	18.21	23.8766	18.2733	5.60328	20.5705
			23.878	18.18
			24.34	18.22
		KD-2 GFP	24.38	18.9869	24.3567	18.6949	5.66172	19.7539
			24.35	18.878
			27.75	19.31
		KD-2 UC	27.32	19.23	27.5033	19.2267	8.27667	3.22459
			27.44	19.14
